# Supplementary material for: Energy Gradients Structure Microbial Communities Across Sediment Horizons in Deep Marine Sediments of the South China Sea
Source: Front Microbiol. 2018 Apr 11;9:729. doi: 10.3389/fmicb.2018.00729 (PMC5905238; doi:10.3389/fmicb.2018.00729)
Supplement: Supplementary file 2 [file DataSheet2.csv]

Data Sheet 2: Sequence abundances of operational taxonomic units (OTUs) detected in this study. Taxonomic identification of these OTUs are given in Data Sheet 3.
Site	Sample Name	Depth (mbsf)	Otu00001	Otu00002	Otu00005	Otu00006	Otu00008	Otu00009	Otu00010	Otu00011	Otu00012	Otu00013	Otu00014	Otu00015	Otu00016	Otu00019	Otu00021	Otu00022	Otu00023	Otu00025	Otu00026	Otu00027	Otu00028	Otu00030	Otu00034	Otu00035	Otu00040	Otu00042	Otu00043	Otu00046	Otu00049	Otu00051	Otu00052	Otu00053	Otu00055	Otu00056	Otu00058	Otu00059	Otu00061	Otu00062	Otu00063	Otu00064	Otu00065	Otu00066	Otu00068	Otu00070	Otu00071	Otu00072	Otu00073
U1431	U1431D_10H6_6_8	85.64	1399	36	1971	0	247	0	0	21	0	214	0	0	181	81	39	6	45	0	2	0	0	0	0	0	0	0	0	0	0	97	0	0	91	102	47	80	0	34	0	0	0	0	0	0	0	0	0
U1431	U1431D_10H6_13_15	85.71	3966	28	2528	0	2123	65	0	0	31	1666	0	21	34	0	0	0	49	96	0	0	22	0	174	0	92	2	0	17	13	0	0	0	0	148	286	118	0	70	33	45	0	0	0	0	0	0	40
U1431	U1431D_10H7_43_45	87.51	20	0	4	6	3	452	584	615	0	19	224	140	52	1	81	161	471	97	35	329	1	1	76	9	113	0	0	8	0	32	338	0	0	1	1	0	180	0	6	20	0	0	79	3	4	0	0
U1431	U1431D_10H7_48_50	87.56	4542	0	120	567	0	0	806	1	0	333	0	1	0	0	32	128	246	1370	0	354	0	0	45	0	39	0	0	0	0	0	67	1	0	0	219	0	0	112	0	0	0	0	0	1	121	0	0
U1431	U1431D_10H8_17_19	87.93	5	39	0	954	0	0	1	0	0	0	0	0	0	1	1	1	0	0	0	0	0	0	149	1	0	0	0	0	0	0	0	57	0	0	0	0	0	0	0	0	0	0	0	0	0	0	0
U1431	U1431D_11H5_9_11	94.79	677	0	201	1	468	2	1	0	57	112	119	0	0	0	0	1	0	0	0	0	0	19	0	0	0	0	0	0	0	0	0	32	0	0	0	0	0	162	1	0	0	0	0	0	0	72	0
U1431	U1431D_11H5_15_17	94.85	980	0	46	84	100	0	0	0	0	0	0	70	0	0	0	0	0	0	0	0	0	0	20	0	0	0	59	1	0	0	18	0	154	0	115	1	0	1	0	0	0	0	0	0	0	0	0
U1431	U1431D_11H5_102_104	95.72	347	359	0	72	0	0	16	49	0	0	0	367	9	19	0	1	0	56	148	0	0	43	0	0	18	0	0	0	55	0	0	39	0	0	0	0	0	0	0	119	0	0	0	46	0	0	0
U1431	U1431D_11H5_107_109	95.77	1382	599	452	0	0	0	0	0	0	0	0	0	0	1	539	1	0	23	0	0	0	0	0	0	0	0	0	0	0	0	0	357	0	0	1	0	0	25	0	0	0	0	0	0	7	0	0
U1431	U1431D_12H2_9_11	99.79	582	0	334	0	176	10	2	7	0	68	0	1	3	53	3	13	24	1	0	0	0	0	21	0	35	0	0	0	0	27	0	0	0	50	33	0	0	0	0	0	0	0	0	5	82	0	0
U1431	U1431D_12H2_15_17	99.85	3907	528	1559	477	1297	85	188	314	40	688	151	319	637	96	86	23	132	615	115	122	0	239	42	0	102	39	63	291	0	24	30	3	84	222	296	79	6	31	59	101	70	0	0	92	15	0	0
U1431	U1431D_15H3_27_29	128.77	223	0	139	0	634	0	202	58	0	414	1	0	1	0	0	0	0	0	0	0	0	0	0	0	0	103	0	0	0	0	0	0	0	0	10	0	0	585	0	0	0	42	0	0	0	0	0
U1431	U1431D_15H3_35_37	128.85	538	39	449	0	429	0	0	1	9	32	17	0	0	0	0	0	122	0	9	0	0	0	0	0	73	0	0	0	0	0	0	42	0	0	0	0	0	139	0	0	0	0	23	0	0	0	0
U1431	U1431D_17H4_132_134	148.97	1183	1434	1115	84	268	76	138	168	58	283	328	42	706	45	234	66	47	106	71	58	4	16	40	0	4	0	0	0	7	51	140	6	0	39	27	34	6	20	36	42	0	13	0	92	7	0	29
U1431	U1431D_17H4_138_140	149.03	3350	3	3294	0	796	73	0	67	0	680	10	1	0	32	0	0	205	32	0	0	0	0	89	0	36	0	0	0	23	41	0	93	0	32	524	421	1	13	0	0	0	0	0	0	0	0	0
U1432	U1432C_6H1_47_49	46.37	3573	2	1594	1213	262	471	797	879	301	226	119	641	1302	529	67	198	122	112	570	94	7	5	74	96	160	12	0	26	13	68	5	22	207	31	40	23	9	51	110	2	21	0	0	3	145	121	93
U1432	U1432C_6H1_52_54	46.42	2798	0	1933	751	186	637	351	976	695	92	135	497	539	199	110	200	106	65	98	49	182	0	156	57	95	18	22	36	0	143	37	11	23	24	12	159	28	6	43	30	1	0	0	0	53	137	124
U1432	U1432C_11H5_40_42	97.4	4479	2	2108	124	1382	72	111	6	37	305	300	39	907	47	76	112	115	53	82	197	0	41	148	0	70	0	71	0	50	22	18	18	0	366	125	142	0	41	77	0	112	0	0	18	0	0	0
U1432	U1432C_11H5_45_47	97.45	1827	97	408	317	0	155	174	0	57	327	0	73	1	300	8	59	0	57	124	22	0	0	30	0	22	0	0	0	0	9	0	0	0	0	0	0	0	53	0	0	0	0	0	0	25	0	0
U1432	U1432C_12H6_43_44	108.43	1166	6006	25	872	61	56	604	95	39	163	1489	470	184	232	1213	358	122	62	520	9	0	814	0	261	129	21	242	99	0	55	236	20	62	0	41	37	33	24	387	555	306	352	0	526	19	39	1
U1432	U1432C_12H6_46_47	108.46	3201	127	344	625	84	86	204	1	173	198	0	245	0	270	1	0	0	123	1	269	0	0	0	0	106	0	0	0	11	264	0	24	101	0	0	0	73	130	0	0	0	0	0	0	1	0	0
U1433	U1433A_1H3_105_107	4.05	71	3	29	0	0	561	16	339	1	28	16	0	6	0	0	1	2	0	0	79	0	0	82	1	70	0	0	99	0	0	25	0	1	1	0	0	1	0	0	0	0	0	77	0	0	0	0
U1433	U1433A_1H5_101_103	7.01	3304	1	51	1325	7	147	15	936	5	12	30	10	1	0	7	3	639	13	6	279	0	0	647	193	250	43	0	249	0	167	153	8	0	71	0	7	269	1	56	0	0	0	1645	101	0	0	0
U1433	U1433A_1H5_108_110	7.08	6211	0	4	344	1	766	41	600	645	47	60	215	20	130	111	357	584	42	10	199	423	0	265	170	74	0	2	43	1	28	161	0	47	106	0	24	475	0	35	23	62	0	9	0	54	9	43
U1433	U1433A_3H1_95_97	19.35	15667	0	0	579	0	1346	495	757	421	29	51	530	245	216	69	1033	461	383	499	364	777	1	134	0	92	13	7	0	0	30	104	54	0	124	0	42	61	0	29	44	170	0	173	5	30	53	162
U1433	U1433A_3H3_39_41	21.79	4931	0	405	293	252	391	392	127	101	321	33	265	227	93	42	65	206	74	211	155	46	70	32	143	47	3	0	5	1	101	51	2	0	174	34	66	3	25	45	0	1	0	5	18	76	0	28
U1433	U1433A_3H3_45_47	21.85	10339	2	172	237	89	706	164	416	103	72	5	39	24	192	12	80	201	23	5	142	0	3	77	53	35	20	3	25	2	45	41	1	0	14	24	74	14	5	7	10	0	0	8	9	31	0	0
U1433	U1433A_7H2_136_138	59.26	16046	1	0	531	0	96	493	121	564	27	216	359	11	173	134	57	13	60	30	266	31	5	102	283	116	0	0	359	0	28	0	5	147	8	0	0	23	1	106	13	0	0	0	7	21	200	39
U1433	U1433A_8H2_136_138	68.76	3291	2	64	59	214	0	2	0	0	11	0	1	16	0	0	0	0	0	0	2	0	0	0	0	0	0	0	0	7	0	0	497	0	0	1	0	0	0	0	0	0	0	0	0	0	0	0
U1433	U1433A_10H6_93_95	92	12865	1	610	21	403	1046	342	98	547	322	5	307	0	235	202	31	0	0	0	157	7	0	101	0	0	0	1	0	31	89	0	59	49	114	0	207	1	156	0	0	0	0	0	0	0	0	0
U1433	U1433A_10H6_97_99	92.04	1802	24291	391	1524	268	340	654	46	197	179	266	277	0	422	146	40	118	96	0	31	0	404	44	77	82	52	36	23	0	69	0	8	36	0	73	33	19	15	0	5	0	0	0	70	105	0	45
U1433	U1433A_11H4_71_73	99.69	4699	1503	1433	34	883	22	229	257	437	352	932	342	197	114	227	220	70	195	137	210	0	108	201	144	29	310	157	0	4	22	69	11	155	138	124	41	6	66	181	133	228	13	0	53	0	67	24
U1433	U1433A_11H4_76_78	99.74	7893	2	1612	126	564	274	151	0	281	678	11	0	3	84	12	0	53	10	0	15	0	0	106	0	36	12	16	0	14	65	0	123	13	160	142	101	14	35	3	0	0	0	0	52	252	0	94
U1433	U1433A_12H4_130_132	109.55	14014	96	0	926	0	680	1	0	3	0	1	1	0	20	303	0	0	0	0	0	0	0	267	0	50	82	109	0	22	6	0	2	0	0	0	0	0	44	13	0	0	0	0	67	0	0	132
U1433	U1433A_12H4_137_139	109.62	10034	0	276	2270	0	86	757	721	499	245	296	304	42	597	335	3	0	0	0	157	0	204	20	110	58	0	1608	521	0	249	0	0	211	83	0	0	0	0	133	0	0	0	0	174	147	31	162
U1433	U1433A_13H3_82_84	117.06	15473	3	17	193	0	174	1	0	1	0	0	133	0	4	100	0	0	0	0	0	0	0	0	30	1	0	0	0	2	20	0	125	481	0	0	0	0	36	0	0	0	0	0	7	1	0	0
U1433	U1433A_13H3_87_89	117.11	3572	3325	0	855	72	132	145	123	128	9	1146	506	83	243	1008	158	17	12	34	63	0	377	12	116	121	108	0	328	0	36	0	7	74	40	0	0	9	58	8	491	165	85	7	0	111	2	0
U1433	U1433A_14H1_123_125	124.13	1456	1	567	0	168	2	60	0	158	825	0	0	0	23	10	0	0	24	0	125	0	0	0	0	1	0	142	0	2869	1	0	186	0	0	155	0	0	190	0	0	0	1	0	0	0	25	0
U1433	U1433A_14H1_128_130	124.18	2927	67	2204	1	719	0	0	0	5	774	16	21	0	315	0	0	1	0	0	91	0	0	182	0	0	0	0	0	52	0	0	42	0	0	80	70	1	19	18	0	0	0	0	0	0	0	40
U1433	U1433A_17H2_71_73	153.57	2454	1954	1224	451	552	64	185	199	721	355	402	264	100	100	289	264	52	29	0	23	0	63	39	724	31	13	65	85	23	43	77	0	58	21	94	26	41	7	131	75	72	43	21	0	5	75	0
U1433	U1433A_17H2_77_79	153.63	4844	12	1248	0	738	33	896	0	21	427	19	5	0	9	0	1	65	0	0	5	15	0	111	0	6	20	27	0	6	12	8	10	23	65	67	160	0	0	0	0	0	0	0	0	0	0	0
[truncated: 5,000 more columns]
