# Supplementary material for: Energy Gradients Structure Microbial Communities Across Sediment Horizons in Deep Marine Sediments of the South China Sea
Source: Front Microbiol. 2018 Apr 11;9:729. doi: 10.3389/fmicb.2018.00729 (PMC5905238; doi:10.3389/fmicb.2018.00729)
Supplement: Supplementary file 3 [file DataSheet3.csv]

Data Sheet 3: Taxonomic identification of operational taxonomic units (OTUs) in this study using classification to the SILVA database (v.119).
	Kingdom	Phylum	Class	Order	Family	Genus
Otu00001	Bacteria	Candidate_division_JS1	Candidate_division_JS1_unclassified	Candidate_division_JS1_unclassified	Candidate_division_JS1_unclassified
Otu00002	Bacteria	Candidate_division_JS1	Candidate_division_JS1_unclassified	Candidate_division_JS1_unclassified	Candidate_division_JS1_unclassified
Otu00005	Archaea	Euryarchaeota	Methanomicrobia	ANME-1	ANME-1b
Otu00006	Bacteria	Nitrospirae	Nitrospira	Nitrospirales	29-Apr
Otu00008	Archaea	Euryarchaeota	Methanomicrobia	ANME-1	ANME-1b
Otu00009	Bacteria	Candidate_division_OP8	Candidate_division_OP8_unclassified	Candidate_division_OP8_unclassified	Candidate_division_OP8_unclassified
Otu00010	Bacteria	Chloroflexi	Dehalococcoidia	Sh765B-AG-111	Sh765B-AG-111_unclassified
Otu00011	Bacteria	Chloroflexi	Dehalococcoidia	vadinBA26	vadinBA26_unclassified
Otu00012	Bacteria	Chloroflexi	Dehalococcoidia	Sh765B-AG-111	Sh765B-AG-111_unclassified
Otu00013	Bacteria	Proteobacteria	Deltaproteobacteria	Desulfobacterales	Desulfobacteraceae	SEEP-SRB1
Otu00014	Bacteria	Chloroflexi	Dehalococcoidia	Sh765B-AG-111	Sh765B-AG-111_unclassified
Otu00015	Bacteria	BHI80-139	BHI80-139_unclassified	BHI80-139_unclassified	BHI80-139_unclassified
Otu00016	Bacteria	Chloroflexi	Dehalococcoidia	Sh765B-AG-111	Sh765B-AG-111_unclassified
Otu00019	Bacteria	Chloroflexi	Dehalococcoidia	vadinBA26	vadinBA26_unclassified
Otu00021	Bacteria	Chloroflexi	Dehalococcoidia	vadinBA26	vadinBA26_unclassified
Otu00022	Bacteria	Chloroflexi	Dehalococcoidia	poli-4B-65	poli-4B-65_unclassified
Otu00023	Bacteria	Proteobacteria	Deltaproteobacteria	Desulfarculales	Desulfarculaceae
Otu00025	Bacteria	BHI80-139	BHI80-139_unclassified	BHI80-139_unclassified	BHI80-139_unclassified
Otu00026	Bacteria	Chloroflexi	Dehalococcoidia	Sh765B-AG-111	Sh765B-AG-111_unclassified
Otu00027	Bacteria	BHI80-139	BHI80-139_unclassified	BHI80-139_unclassified	BHI80-139_unclassified
Otu00028	Bacteria	Chloroflexi	Dehalococcoidia	GIF9	GIF9_unclassified
Otu00030	Bacteria	Chloroflexi	Dehalococcoidia	Dehalococcoidia_unclassified	Dehalococcoidia_unclassified
Otu00034	Archaea	Thaumarchaeota	Marine_Benthic_Group_B	Marine_Benthic_Group_B_unclassified	Marine_Benthic_Group_B_unclassified
Otu00035	Bacteria	Candidate_division_OD1	Unknown_Class	Unknown_Order	Unknown_Family	Candidatus_Paceibacter
Otu00040	Bacteria	Planctomycetes	Phycisphaerae	MSBL9	MSBL9_unclassified
Otu00042	Bacteria	Proteobacteria	Deltaproteobacteria	Desulfarculales	Desulfarculaceae
Otu00043	Bacteria	Chloroflexi	Dehalococcoidia	GIF9	GIF9_unclassified
Otu00046	Bacteria	BHI80-139	BHI80-139_unclassified	BHI80-139_unclassified	BHI80-139_unclassified
Otu00049	Bacteria	Proteobacteria	Alphaproteobacteria	Rhizobiales	Rhizobiaceae
Otu00051	Bacteria	Deferribacteres	Deferribacteres	Deferribacterales	SAR406_clade(Marine_group_A)
Otu00052	Bacteria	Chloroflexi	Dehalococcoidia	MSBL5	MSBL5_unclassified
Otu00053	Bacteria	Proteobacteria	Gammaproteobacteria	Enterobacteriales	Enterobacteriaceae	Escherichia-Shigella
Otu00055	Bacteria	Candidate_division_KB1	Candidate_division_KB1_unclassified	Candidate_division_KB1_unclassified	Candidate_division_KB1_unclassified
Otu00056	Bacteria	Bacteroidetes	SB-5	SB-5_unclassified	SB-5_unclassified
Otu00058	Archaea	Euryarchaeota	Methanomicrobia	ANME-1	ANME-1b
Otu00059	Bacteria	Proteobacteria	Deltaproteobacteria	Desulfobacterales	Desulfobacteraceae	SEEP-SRB1
Otu00061	Bacteria	Chloroflexi	Dehalococcoidia	GIF3	GIF3_unclassified
Otu00062	Bacteria	Proteobacteria	Alphaproteobacteria	Sphingomodales	Sphingomodaceae	Sphingomos
Otu00063	Bacteria	Chloroflexi	Dehalococcoidia	Sh765B-AG-111	Sh765B-AG-111_unclassified
Otu00064	Bacteria	Chloroflexi	Dehalococcoidia	Dehalococcoidia_unclassified	Dehalococcoidia_unclassified
Otu00065	Bacteria	Chloroflexi	Aerolineae	Aerolineales	Aerolineaceae
Otu00066	Bacteria	Deferribacteres	Deferribacteres	Deferribacterales	Deferribacterales_Incertae_Sedis	Caldithrix
Otu00068	Bacteria	Chloroflexi	Dehalococcoidia	poli-4B-65	poli-4B-65_unclassified
Otu00070	Bacteria	Chloroflexi	Dehalococcoidia	Sh765B-AG-111	Sh765B-AG-111_unclassified
Otu00071	Bacteria	Chloroflexi	Dehalococcoidia	Dehalococcoidia_unclassified	Dehalococcoidia_unclassified
Otu00072	Bacteria	TA06	TA06_unclassified	TA06_unclassified	TA06_unclassified
Otu00073	Bacteria	Chloroflexi	Dehalococcoidia	vadinBA26	vadinBA26_unclassified
Otu00075	Archaea	Euryarchaeota	Thermoplasmata	South_African_Goldmine_Gp(SAGMEG)	South_African_Goldmine_Gp(SAGMEG)_unclassified
Otu00076	Archaea	Euryarchaeota	Halobacteria	Halobacteriales	Deep_Sea_Hydrothermal_Vent_Gp_6(DHVEG-6)
Otu00077	Bacteria	Planctomycetes	Phycisphaerae	MSBL9	MSBL9_unclassified
Otu00078	Bacteria	Deferribacteres	Deferribacteres	Deferribacterales	Deferribacterales_Incertae_Sedis	Caldithrix
Otu00079	Bacteria	Firmicutes	Negativicutes	Selenomodales	Veillonellaceae	Dialister
Otu00082	Bacteria	Chloroflexi	Dehalococcoidia	vadinBA26	vadinBA26_unclassified
Otu00083	Bacteria	Proteobacteria	Epsilonproteobacteria	Campylobacterales	Helicobacteraceae	Sulfurovum
Otu00085	Bacteria	Chloroflexi	Dehalococcoidia	Dehalococcoidia_unclassified	Dehalococcoidia_unclassified
Otu00086	Bacteria	Candidate_division_OD1	Candidate_division_OD1_unclassified	Candidate_division_OD1_unclassified	Candidate_division_OD1_unclassified
Otu00087	Bacteria	Chloroflexi	Dehalococcoidia	Dehalococcoidia_unclassified	Dehalococcoidia_unclassified
Otu00088	Bacteria	Actinobacteria	OPB41	OPB41_unclassified	OPB41_unclassified
Otu00089	Bacteria	Proteobacteria	Gammaproteobacteria	Alteromodales	Pseudoalteromodaceae	Pseudoalteromos
Otu00090	Bacteria	Actinobacteria	Actinobacteria	Micrococcales	Microbacteriaceae
Otu00091	Bacteria	Chloroflexi	Dehalococcoidia	MSBL5	MSBL5_unclassified
Otu00092	Archaea	Euryarchaeota	Thermoplasmata	South_African_Goldmine_Gp(SAGMEG)	South_African_Goldmine_Gp(SAGMEG)_unclassified
Otu00094	Bacteria	Spirochaetae	Spirochaetes	Spirochaetales	Spirochaetaceae	Spirochaeta
Otu00095	Bacteria	Chloroflexi	Dehalococcoidia	poli-4B-65	poli-4B-65_unclassified
Otu00099	Bacteria	Planctomycetes	Phycisphaerae	MSBL9	MSBL9_unclassified
Otu00100	Bacteria	Actinobacteria	Actinobacteria	Micrococcales	Microbacteriaceae
Otu00102	Bacteria	Acidobacteria	Acidobacteria	Acidobacteria_unclassified	Acidobacteria_unclassified
Otu00103	Bacteria	Chloroflexi	Dehalococcoidia	FW22	FW22_unclassified
Otu00104	Bacteria	Chloroflexi	Dehalococcoidia	GIF3	GIF3_unclassified
Otu00105	Bacteria	Chloroflexi	Aerolineae	Aerolineales	Aerolineaceae
Otu00106	Bacteria	Chloroflexi	Dehalococcoidia	poli-4B-65	poli-4B-65_unclassified
Otu00107	Bacteria	Proteobacteria	Alphaproteobacteria	Rickettsiales	mitochondria
Otu00109	Archaea	Euryarchaeota	Thermoplasmata	Thermoplasmatales	Marine_Benthic_Group_D_and_DHVEG-1
Otu00110	Bacteria	Planctomycetes	Phycisphaerae	MSBL9	MSBL9_unclassified
Otu00111	Bacteria	Proteobacteria	Gammaproteobacteria	Oceanospirillales	Halomodaceae	Salinicola
Otu00112	Bacteria	Candidate_division_WS3	Unknown_Class	Unknown_Order	Unknown_Family	Candidatus_Latescibacter
Otu00114	Bacteria	Chloroflexi	Dehalococcoidia	GIF3	GIF3_unclassified
Otu00118	Bacteria	Chloroflexi	Dehalococcoidia	Dehalococcoidia_unclassified	Dehalococcoidia_unclassified
Otu00119	Archaea	Euryarchaeota	Halobacteria	Halobacteriales	Deep_Sea_Hydrothermal_Vent_Gp_6(DHVEG-6)
Otu00122	Bacteria	Candidate_division_WS3	Unknown_Class	Unknown_Order	Unknown_Family	Candidatus_Latescibacter
Otu00124	Bacteria	Chloroflexi	Dehalococcoidia	vadinBA26	vadinBA26_unclassified
Otu00125	Archaea	Thaumarchaeota	Miscellaneous_Crerchaeotic_Group	Miscellaneous_Crerchaeotic_Group_unclassified	Miscellaneous_Crerchaeotic_Group_unclassified
Otu00127	Bacteria	Proteobacteria	Gammaproteobacteria	Alteromodales	Alteromodaceae	Marinobacter
Otu00128	Bacteria	Actinobacteria	Actinobacteria	Bifidobacteriales	Bifidobacteriaceae	Bifidobacterium
Otu00129	Bacteria	Proteobacteria	Betaproteobacteria	Burkholderiales	Oxalobacteraceae	Massilia
Otu00130	Bacteria	BHI80-139	BHI80-139_unclassified	BHI80-139_unclassified	BHI80-139_unclassified
Otu00131	Bacteria	Deferribacteres	Deferribacteres	Deferribacterales	SAR406_clade(Marine_group_A)
Otu00132	Bacteria	Chloroflexi	Dehalococcoidia	Sh765B-AG-111	Sh765B-AG-111_unclassified
Otu00133	Bacteria	Proteobacteria	Gammaproteobacteria	Oceanospirillales	Halomodaceae	Chromohalobacter
Otu00134	Bacteria	Chloroflexi	Dehalococcoidia	poli-4B-65	poli-4B-65_unclassified
Otu00135	Bacteria	Candidate_division_OP8	Candidate_division_OP8_unclassified	Candidate_division_OP8_unclassified	Candidate_division_OP8_unclassified
Otu00136	Bacteria	Chloroflexi	Dehalococcoidia	Dehalococcoidia_unclassified	Dehalococcoidia_unclassified
Otu00137	Bacteria	Proteobacteria	Betaproteobacteria	Burkholderiales	Comamodaceae
Otu00138	Bacteria	Chloroflexi	Dehalococcoidia	Dehalococcoidia_unclassified	Dehalococcoidia_unclassified
Otu00139	Bacteria	Chloroflexi	Dehalococcoidia	Dehalococcoidia_unclassified	Dehalococcoidia_unclassified
Otu00140	Bacteria	Chloroflexi	Dehalococcoidia	Dehalococcoidia_unclassified	Dehalococcoidia_unclassified
Otu00142	Bacteria	Proteobacteria	Deltaproteobacteria	Deltaproteobacteria_unclassified	Deltaproteobacteria_unclassified
Otu00143	Bacteria	Chloroflexi	Dehalococcoidia	Dehalococcoidia_unclassified	Dehalococcoidia_unclassified
Otu00144	Bacteria	Chloroflexi	Dehalococcoidia	vadinBA26	vadinBA26_unclassified
Otu00145	Bacteria	Proteobacteria	Gammaproteobacteria	Alteromodales	Alteromodaceae	Alteromos
Otu00147	Archaea	Euryarchaeota	Methanomicrobia	ANME-1	ANME-1b
Otu00148	Bacteria	Chloroflexi	Dehalococcoidia	MSBL5	MSBL5_unclassified
Otu00149	Bacteria	Proteobacteria	Gammaproteobacteria	Enterobacteriales	Enterobacteriaceae
Otu00150	Bacteria	Chloroflexi	Dehalococcoidia	Dehalococcoidia_unclassified	Dehalococcoidia_unclassified
Otu00151	Bacteria	Actinobacteria	Actinobacteria	Micrococcales	Micrococcaceae	Micrococcus
Otu00152	Bacteria	Chloroflexi	Dehalococcoidia	GIF9	GIF9_unclassified
Otu00154	Bacteria	Chloroflexi	Dehalococcoidia	poli-4B-65	poli-4B-65_unclassified
Otu00155	Bacteria	Chloroflexi	Aerolineae	Aerolineales	Aerolineaceae
Otu00157	Bacteria	Chloroflexi	Dehalococcoidia	vadinBA26	vadinBA26_unclassified
Otu00158	Bacteria	Proteobacteria	Alphaproteobacteria	Rhodobacterales	Rhodobacteraceae	Rubellimicrobium
Otu00161	Bacteria	Chloroflexi	Dehalococcoidia	Dehalococcoidia_unclassified	Dehalococcoidia_unclassified
Otu00162	Bacteria	TA06	TA06_unclassified	TA06_unclassified	TA06_unclassified
Otu00163	Bacteria	BHI80-139	BHI80-139_unclassified	BHI80-139_unclassified	BHI80-139_unclassified
Otu00164	Bacteria	Spirochaetae	Spirochaetes	Spirochaetales	Spirochaetaceae	Spirochaeta
Otu00165	Bacteria	Proteobacteria	Gammaproteobacteria	Gammaproteobacteria_unclassified	Gammaproteobacteria_unclassified
Otu00166	Bacteria	Proteobacteria	Gammaproteobacteria	Oceanospirillales	Oceanospirillales_unclassified
Otu00169	Archaea	Euryarchaeota	Thermoplasmata	Thermoplasmatales	Marine_Benthic_Group_D_and_DHVEG-1
Otu00170	Bacteria	Chloroflexi	Dehalococcoidia	Dehalococcoidia_unclassified	Dehalococcoidia_unclassified
Otu00171	Archaea	Euryarchaeota	Thermoplasmata	Thermoplasmatales	Thermoplasmatales_unclassified
Otu00174	Bacteria	Bacteroidetes	BD2-2	BD2-2_unclassified	BD2-2_unclassified
Otu00175	Bacteria	Chloroflexi	Dehalococcoidia	GIF9	GIF9_unclassified
Otu00176	Archaea	Thaumarchaeota	Miscellaneous_Crerchaeotic_Group	Miscellaneous_Crerchaeotic_Group_unclassified	Miscellaneous_Crerchaeotic_Group_unclassified
Otu00177	Bacteria	Chloroflexi	Dehalococcoidia	FW22	FW22_unclassified
Otu00178	Bacteria	Chloroflexi	Dehalococcoidia	Dehalococcoidia_unclassified	Dehalococcoidia_unclassified
Otu00179	Bacteria	Proteobacteria	Betaproteobacteria	Burkholderiales	Comamodaceae
Otu00180	Bacteria	BHI80-139	BHI80-139_unclassified	BHI80-139_unclassified	BHI80-139_unclassified
Otu00181	Bacteria	Chloroflexi	Dehalococcoidia	Dehalococcoidia_unclassified	Dehalococcoidia_unclassified
Otu00182	Bacteria	TA06	TA06_unclassified	TA06_unclassified	TA06_unclassified
Otu00183	Bacteria	Firmicutes	Bacilli	Bacillales	Bacillales_unclassified
Otu00184	Bacteria	Proteobacteria	Alphaproteobacteria	Sphingomodales	Sphingomodaceae	Sphingomos
Otu00185	Bacteria	Chloroflexi	Dehalococcoidia	Dehalococcoidia_unclassified	Dehalococcoidia_unclassified
Otu00186	Bacteria	NPL-UPA2	NPL-UPA2_unclassified	NPL-UPA2_unclassified	NPL-UPA2_unclassified
Otu00187	Bacteria	Proteobacteria	Deltaproteobacteria	Myxococcales	Sandaraciceae
Otu00191	Bacteria	Chloroflexi	Dehalococcoidia	poli-4B-65	poli-4B-65_unclassified
Otu00193	Bacteria	Proteobacteria	Gammaproteobacteria	Xanthomodales	JTB255_marine_benthic_group
Otu00194	Bacteria	Chloroflexi	Dehalococcoidia	Dehalococcoidia_unclassified	Dehalococcoidia_unclassified
Otu00195	Bacteria	Candidate_division_OP3	Candidate_division_OP3_unclassified	Candidate_division_OP3_unclassified	Candidate_division_OP3_unclassified
Otu00197	Bacteria	Chloroflexi	Dehalococcoidia	vadinBA26	vadinBA26_unclassified
Otu00199	Bacteria	Proteobacteria	Betaproteobacteria	Hydrogenophilales	Hydrogenophilaceae	Tepidiphilus
Otu00200	Bacteria	Proteobacteria	Deltaproteobacteria	Desulfobacterales	Desulfobulbaceae	Desulfobulbus
Otu00201	Bacteria	Candidate_division_OD1	Candidate_division_OD1_unclassified	Candidate_division_OD1_unclassified	Candidate_division_OD1_unclassified
Otu00202	Bacteria	Candidate_division_OD1	Candidate_division_OD1_unclassified	Candidate_division_OD1_unclassified	Candidate_division_OD1_unclassified
Otu00203	Bacteria	Chloroflexi	Dehalococcoidia	Sh765B-AG-111	Sh765B-AG-111_unclassified
Otu00204	Archaea	Euryarchaeota	Methanomicrobia	ANME-1	ANME-1b
Otu00205	Bacteria	Candidate_division_OD1	Candidate_division_OD1_unclassified	Candidate_division_OD1_unclassified	Candidate_division_OD1_unclassified
Otu00206	Bacteria	Proteobacteria	Alphaproteobacteria	Rhizobiales	Aurantimodaceae	Aureimos
Otu00207	Bacteria	Actinobacteria	OPB41	OPB41_unclassified	OPB41_unclassified
Otu00208	Bacteria	Bacteroidetes	Sphingobacteriia	Sphingobacteriales	WCHB1-69
Otu00209	Bacteria	Proteobacteria	Alphaproteobacteria	Rhodobacterales	Rhodobacteraceae	Paracoccus
Otu00210	Archaea	Thaumarchaeota	Group_C3	Group_C3_unclassified	Group_C3_unclassified
Otu00211	Bacteria	Bacteroidetes	Bacteroidetes_unclassified	Bacteroidetes_unclassified	Bacteroidetes_unclassified
Otu00212	Archaea	Euryarchaeota	Halobacteria	Halobacteriales	Deep_Sea_Hydrothermal_Vent_Gp_6(DHVEG-6)
Otu00213	Bacteria	Actinobacteria	Actinobacteria	Micrococcales	Micrococcaceae	Rothia
Otu00214	Bacteria	Chloroflexi	Dehalococcoidia	GIF3	GIF3_unclassified
Otu00215	Bacteria	Bacteroidetes	Sphingobacteriia	Sphingobacteriales	Sphingobacteriaceae	Pedobacter
Otu00216	Bacteria	Candidate_division_OP8	Candidate_division_OP8_unclassified	Candidate_division_OP8_unclassified	Candidate_division_OP8_unclassified
Otu00217	Bacteria	Actinobacteria	Actinobacteria	Frankiales	kamurellaceae	kamurella
Otu00218	Bacteria	Chloroflexi	Dehalococcoidia	Dehalococcoidia_unclassified	Dehalococcoidia_unclassified
Otu00219	Bacteria	Chloroflexi	Dehalococcoidia	Dehalococcoidia_unclassified	Dehalococcoidia_unclassified
Otu00220	Archaea	Thaumarchaeota	Marine_Group_I	Unknown_Order	Unknown_Family	Candidatus_Nitrosopumilus
Otu00221	Archaea	Thaumarchaeota	Marine_Group_I	Marine_Group_I_unclassified	Marine_Group_I_unclassified
Otu00223	Bacteria	Actinobacteria	Actinobacteria	Micrococcales	Micrococcaceae	Arthrobacter
Otu00224	Bacteria	Chloroflexi	Dehalococcoidia	Dehalococcoidia_unclassified	Dehalococcoidia_unclassified
Otu00225	Bacteria	Proteobacteria	Gammaproteobacteria	Alteromodales	Alteromodaceae
Otu00226	Bacteria	Candidate_division_OD1	Candidate_division_OD1_unclassified	Candidate_division_OD1_unclassified	Candidate_division_OD1_unclassified
Otu00227	Bacteria	Firmicutes	Bacilli	Bacillales	Planococcaceae	Solibacillus
Otu00228	Bacteria	Chloroflexi	Dehalococcoidia	Sh765B-AG-111	Sh765B-AG-111_unclassified
Otu00229	Bacteria	Candidate_division_OP8	Candidate_division_OP8_unclassified	Candidate_division_OP8_unclassified	Candidate_division_OP8_unclassified
Otu00230	Bacteria	Chloroflexi	Dehalococcoidia	vadinBA26	vadinBA26_unclassified
Otu00231	Bacteria	Chloroflexi	MSB-5B2	MSB-5B2_unclassified	MSB-5B2_unclassified
Otu00233	Archaea	Euryarchaeota	Thermoplasmata	Thermoplasmatales	AMOS1A-4113-D04
Otu00234	Bacteria	Candidate_division_OP3	Candidate_division_OP3_unclassified	Candidate_division_OP3_unclassified	Candidate_division_OP3_unclassified
Otu00235	Bacteria	Chloroflexi	Dehalococcoidia	vadinBA26	vadinBA26_unclassified
Otu00236	Bacteria	Chloroflexi	Dehalococcoidia	Dehalococcoidia_unclassified	Dehalococcoidia_unclassified
Otu00237	Bacteria	Chloroflexi	Dehalococcoidia	Dehalococcoidia_unclassified	Dehalococcoidia_unclassified
Otu00239	Bacteria	Bacteroidetes	Cytophagia	Cytophagales	Cytophagaceae	Hymenobacter
Otu00240	Bacteria	Chloroflexi	Dehalococcoidia	Sh765B-AG-111	Sh765B-AG-111_unclassified
Otu00241	Bacteria	Proteobacteria	Gammaproteobacteria	Thiotrichales	Piscirickettsiaceae	Thiomicrospira
Otu00242	Bacteria	Bacteroidetes	BD2-2	BD2-2_unclassified	BD2-2_unclassified
Otu00243	Bacteria	Chloroflexi	Aerolineae	Aerolineales	Aerolineaceae
Otu00244	Bacteria	Bacteroidetes	Flavobacteriia	Flavobacteriales	Flavobacteriaceae	Cloacibacterium
Otu00245	Bacteria	Chloroflexi	Dehalococcoidia	poli-4B-65	poli-4B-65_unclassified
Otu00246	Bacteria	Actinobacteria	Thermoleophilia	Solirubrobacterales	Patulibacteraceae	Patulibacter
Otu00247	Bacteria	Proteobacteria	Gammaproteobacteria	Chromatiales	Ectothiorhodospiraceae	Acidiferrobacter
Otu00248	Bacteria	Bacteroidetes	Bacteroidia	Bacteroidales	Porphyromodaceae	Porphyromos
Otu00249	Bacteria	Proteobacteria	Alphaproteobacteria	Rhizobiales	Rhodobiaceae	Rhodobium
Otu00250	Bacteria	Chloroflexi	Aerolineae	Aerolineales	Aerolineaceae
Otu00251	Bacteria	Chloroflexi	MSB-5B2	MSB-5B2_unclassified	MSB-5B2_unclassified
Otu00252	Bacteria	Proteobacteria	Betaproteobacteria	Burkholderiales	Comamodaceae
Otu00253	Bacteria	Proteobacteria	Alphaproteobacteria	Rhodobacterales	Rhodobacteraceae
Otu00255	Bacteria	Proteobacteria	Proteobacteria_unclassified	Proteobacteria_unclassified	Proteobacteria_unclassified
Otu00256	Bacteria	Fibrobacteres	Fibrobacteria	possible_order_07	possible_order_07_unclassified
Otu00258	Bacteria	Spirochaetae	Spirochaetes	Spirochaetales	Spirochaetaceae	Spirochaeta
Otu00260	Bacteria	Chloroflexi	Dehalococcoidia	GIF3	GIF3_unclassified
Otu00261	Bacteria	Cyanobacteria	Cyanobacteria	SubsectionI	FamilyI	Prochlorococcus
Otu00262	Bacteria	Proteobacteria	Deltaproteobacteria	Sh765B-TzT-29	Sh765B-TzT-29_unclassified
Otu00266	Bacteria	Actinobacteria	Actinobacteria_unclassified	Actinobacteria_unclassified	Actinobacteria_unclassified
Otu00267	Bacteria	Chloroflexi	Dehalococcoidia	Dehalococcoidia_unclassified	Dehalococcoidia_unclassified
Otu00268	Archaea	Euryarchaeota	Thermoplasmata	Thermoplasmatales	Marine_Benthic_Group_D_and_DHVEG-1
Otu00269	Bacteria	Cyanobacteria	Cyanobacteria	SubsectionII	FamilyII	Chroococcidiopsis
Otu00270	Bacteria	Chloroflexi	Dehalococcoidia	Dehalococcoidia_unclassified	Dehalococcoidia_unclassified
Otu00271	Bacteria	Chloroflexi	Dehalococcoidia	GIF9	GIF9_unclassified
Otu00272	Bacteria	Chloroflexi	Dehalococcoidia	MSBL5	MSBL5_unclassified
Otu00273	Bacteria	Chloroflexi	Dehalococcoidia	Dehalococcoidia_unclassified	Dehalococcoidia_unclassified
Otu00276	Bacteria	Planctomycetes	Phycisphaerae	MSBL9	MSBL9_unclassified
Otu00277	Bacteria	Bacteroidetes	Bacteroidia	Bacteroidales	Prevotellaceae	Prevotella
Otu00278	Bacteria	Firmicutes	Bacilli	Bacillales	Family_X	Thermicanus
Otu00279	Bacteria	Proteobacteria	Deltaproteobacteria	GR-WP33-30	GR-WP33-30_unclassified
Otu00280	Bacteria	Bacteroidetes	Flavobacteriia	Flavobacteriales	Flavobacteriaceae	Chryseobacterium
Otu00281	Bacteria	Firmicutes	Bacilli	Bacillales	Bacillaceae	Bacillus
Otu00282	Bacteria	Proteobacteria	Epsilonproteobacteria	Campylobacterales	Campylobacteraceae	Arcobacter
Otu00283	Bacteria	Candidate_division_OP3	Candidate_division_OP3_unclassified	Candidate_division_OP3_unclassified	Candidate_division_OP3_unclassified
Otu00284	Bacteria	Proteobacteria	Deltaproteobacteria	Desulfarculales	Desulfarculaceae
Otu00285	Bacteria	Chloroflexi	Dehalococcoidia	vadinBA26	vadinBA26_unclassified
Otu00286	Bacteria	Chloroflexi	Dehalococcoidia	MSBL5	MSBL5_unclassified
Otu00289	Bacteria	Actinobacteria	Actinobacteria	Actinomycetales	Actinomycetaceae	Varibaculum
Otu00290	Archaea	Thaumarchaeota	Marine_Group_I	Marine_Group_I_unclassified	Marine_Group_I_unclassified
Otu00291	Bacteria	Candidate_division_OP3	Candidate_division_OP3_unclassified	Candidate_division_OP3_unclassified	Candidate_division_OP3_unclassified
Otu00293	Bacteria	Chloroflexi	Dehalococcoidia	GIF9	GIF9_unclassified
Otu00294	Bacteria	Firmicutes	Clostridia	Halaerobiales	64K2
Otu00295	Bacteria	Proteobacteria	Gammaproteobacteria	Pasteurellales	Pasteurellaceae	Haemophilus
Otu00296	Bacteria	BHI80-139	BHI80-139_unclassified	BHI80-139_unclassified	BHI80-139_unclassified
Otu00299	Archaea	Euryarchaeota	Methanomicrobia	Methanosarciles	ANME-2c
Otu00300	Bacteria	Planctomycetes	Planctomycetes_unclassified	Planctomycetes_unclassified	Planctomycetes_unclassified
Otu00301	Bacteria	Proteobacteria	Betaproteobacteria	Neisseriales	Neisseriaceae	Neisseria
Otu00302	Bacteria	Candidate_division_BRC1	Candidate_division_BRC1_unclassified	Candidate_division_BRC1_unclassified	Candidate_division_BRC1_unclassified
Otu00303	Bacteria	Bacteroidetes	Cytophagia	Cytophagales	Flammeovirgaceae
Otu00304	Bacteria	Proteobacteria	Gammaproteobacteria	Xanthomodales	JTB255_marine_benthic_group
Otu00306	Bacteria	Actinobacteria	OPB41	OPB41_unclassified	OPB41_unclassified
Otu00307	Bacteria	Planctomycetes	Pla3_lineage	Pla3_lineage_unclassified	Pla3_lineage_unclassified
Otu00308	Bacteria	Chloroflexi	Dehalococcoidia	vadinBA26	vadinBA26_unclassified
Otu00310	Bacteria	Actinobacteria	Actinobacteria	Actinomycetales	Actinomycetaceae	Actinomyces
Otu00311	Bacteria	Candidate_division_OP8	Candidate_division_OP8_unclassified	Candidate_division_OP8_unclassified	Candidate_division_OP8_unclassified
Otu00313	Bacteria	Planctomycetes	MBMPE71	MBMPE71_unclassified	MBMPE71_unclassified
Otu00314	Bacteria	Firmicutes	Bacilli	Bacillales	Bacillales_unclassified
Otu00315	Bacteria	Candidate_division_OD1	Candidate_division_OD1_unclassified	Candidate_division_OD1_unclassified	Candidate_division_OD1_unclassified
Otu00317	Bacteria	Chloroflexi	Dehalococcoidia	Dehalococcoidia_unclassified	Dehalococcoidia_unclassified
Otu00318	Bacteria	TA06	TA06_unclassified	TA06_unclassified	TA06_unclassified
Otu00319	Bacteria	Planctomycetes	Phycisphaerae	MSBL9	MSBL9_unclassified
Otu00320	Archaea	Ancient_Archaeal_Group(AAG)	Ancient_Archaeal_Group(AAG)_unclassified	Ancient_Archaeal_Group(AAG)_unclassified	Ancient_Archaeal_Group(AAG)_unclassified
Otu00321	Archaea	Euryarchaeota	Thermoplasmata	Thermoplasmatales	Marine_Benthic_Group_D_and_DHVEG-1
Otu00322	Bacteria	Deferribacteres	Deferribacteres	Deferribacterales	Deferribacterales_Incertae_Sedis	Caldithrix
Otu00323	Bacteria	Firmicutes	Bacilli	Bacillales	Bacillaceae	Caldibacillus
Otu00324	Bacteria	Proteobacteria	Gammaproteobacteria	Oceanospirillales	Halomodaceae	Halomos
Otu00325	Bacteria	Candidate_division_OD1	Unknown_Class	Unknown_Order	Unknown_Family	Candidatus_Paceibacter
Otu00326	Bacteria	Actinobacteria	Acidimicrobiia	Acidimicrobiales	OM1_clade
Otu00327	Bacteria	Chloroflexi	Dehalococcoidia	Sh765B-AG-111	Sh765B-AG-111_unclassified
Otu00328	Bacteria	Acidobacteria	Holophagae	Subgroup_23	Subgroup_23_unclassified
Otu00329	Bacteria	Proteobacteria	Deltaproteobacteria	Sva0485	Sva0485_unclassified
Otu00330	Bacteria	Chloroflexi	Dehalococcoidia	vadinBA26	vadinBA26_unclassified
Otu00332	Bacteria	Chloroflexi	Dehalococcoidia	vadinBA26	vadinBA26_unclassified
Otu00333	Bacteria	Candidate_division_OP3	Candidate_division_OP3_unclassified	Candidate_division_OP3_unclassified	Candidate_division_OP3_unclassified
Otu00334	Archaea	Euryarchaeota	Methanomicrobia	ANME-1	ANME-1b
Otu00335	Bacteria	Actinobacteria	Actinobacteria	Frankiales	Geodermatophilaceae	Modestobacter(67)
Otu00336	Bacteria	Spirochaetae	Spirochaetes	Kazan-3B-09	Kazan-3B-09_unclassified
Otu00337	Bacteria	Chloroflexi	Dehalococcoidia	Dehalococcoidia_unclassified	Dehalococcoidia_unclassified
Otu00338	Bacteria	Chloroflexi	Dehalococcoidia	Dehalococcoidia_unclassified	Dehalococcoidia_unclassified
Otu00339	Bacteria	Chloroflexi	Dehalococcoidia	Dehalococcoidia_unclassified	Dehalococcoidia_unclassified
Otu00340	Bacteria	Candidate_division_OD1	Candidate_division_OD1_unclassified	Candidate_division_OD1_unclassified	Candidate_division_OD1_unclassified
Otu00341	Bacteria	Chloroflexi	Dehalococcoidia	Dehalococcoidia_unclassified	Dehalococcoidia_unclassified
Otu00342	Bacteria	Planctomycetes	Phycisphaerae	MSBL9	MSBL9_unclassified
Otu00343	Bacteria	Chloroflexi	Dehalococcoidia	Dehalococcoidia_unclassified	Dehalococcoidia_unclassified
Otu00344	Bacteria	Planctomycetes	Phycisphaerae	ODP1230B30.09	ODP1230B30.09_unclassified
Otu00345	Bacteria	SHA-109	SHA-109_unclassified	SHA-109_unclassified	SHA-109_unclassified
Otu00346	Bacteria	Proteobacteria	Deltaproteobacteria	Desulfobacterales	Desulfobulbaceae	SEEP-SRB4
Otu00347	Bacteria	Proteobacteria	Deltaproteobacteria	Desulfarculales	Desulfarculaceae
Otu00348	Bacteria	NPL-UPA2	NPL-UPA2_unclassified	NPL-UPA2_unclassified	NPL-UPA2_unclassified
Otu00349	Bacteria	Chloroflexi	Dehalococcoidia	GIF3	GIF3_unclassified
Otu00350	Bacteria	Chloroflexi	Dehalococcoidia	Dehalococcoidia_unclassified	Dehalococcoidia_unclassified
Otu00351	Bacteria	Proteobacteria	Gammaproteobacteria	Aeromodales	Aeromodaceae	Aeromos
Otu00352	Bacteria	Firmicutes	Bacilli	Bacillales	Staphylococcaceae	Macrococcus
Otu00353	Bacteria	Chloroflexi	Aerolineae	Aerolineales	Aerolineaceae
Otu00358	Bacteria	Bacteroidetes	Bacteroidia	Bacteroidales	Porphyromodaceae	Porphyromos
Otu00359	Bacteria	Proteobacteria	Proteobacteria_unclassified	Proteobacteria_unclassified	Proteobacteria_unclassified
Otu00360	Archaea	Thaumarchaeota	Marine_Group_I	Marine_Group_I_unclassified	Marine_Group_I_unclassified
Otu00362	Bacteria	Chloroflexi	Dehalococcoidia	Dehalococcoidia_unclassified	Dehalococcoidia_unclassified
Otu00364	Bacteria	Proteobacteria	Deltaproteobacteria	Desulfobacterales	Desulfobacteraceae
Otu00365	Bacteria	Chloroflexi	Dehalococcoidia	Dehalococcoidia_unclassified	Dehalococcoidia_unclassified
Otu00366	Bacteria	Proteobacteria	Deltaproteobacteria	Desulfuromodales	Sva1033
Otu00367	Archaea	Euryarchaeota	Methanomicrobia	ANME-1	ANME-1a
Otu00368	Bacteria	Actinobacteria	Actinobacteria	Micrococcales	Micrococcaceae	Rothia
Otu00370	Bacteria	Proteobacteria	Deltaproteobacteria	Desulfobacterales	Desulfobacteraceae	Sva0081_sediment_group
Otu00371	Bacteria	Proteobacteria	Deltaproteobacteria	DTB120	DTB120_unclassified
Otu00372	Bacteria	Actinobacteria	Actinobacteria	Micrococcales	Dermacoccaceae
Otu00373	Bacteria	Planctomycetes	Phycisphaerae	CCM11a	CCM11a_unclassified
Otu00374	Bacteria	Actinobacteria	Actinobacteria	Micrococcales	Intrasporangiaceae	Janibacter(62)
Otu00375	Bacteria	Proteobacteria	Alphaproteobacteria	Caulobacterales	Caulobacteraceae	Brevundimos
Otu00376	Bacteria	Firmicutes	Clostridia	Halaerobiales	64K2
Otu00377	Bacteria	Proteobacteria	Alphaproteobacteria	Rhizobiales	Hyphomicrobiaceae
Otu00378	Bacteria	Chloroflexi	Dehalococcoidia	Dehalococcoidia_unclassified	Dehalococcoidia_unclassified
Otu00379	Bacteria	Proteobacteria	Deltaproteobacteria	Desulfuromodales	Desulfuromodales_unclassified
Otu00380	Bacteria	Chloroflexi	Dehalococcoidia	Dehalococcoidia_unclassified	Dehalococcoidia_unclassified
Otu00381	Bacteria	Candidate_division_KB1	Candidate_division_KB1_unclassified	Candidate_division_KB1_unclassified	Candidate_division_KB1_unclassified
Otu00382	Bacteria	Acidobacteria	Acidobacteria	Subgroup_4	Unknown_Family	Blastocatella
Otu00383	Bacteria	Bacteroidetes	Sphingobacteriia	Sphingobacteriales	Sphingobacteriaceae	Arcticibacter
Otu00384	Archaea	Euryarchaeota	Thermoplasmata	Thermoplasmatales	Thermoplasmatales_unclassified
Otu00385	Bacteria	Chloroflexi	Dehalococcoidia	MSBL5	MSBL5_unclassified
Otu00386	Bacteria	Candidate_division_OD1	Candidate_division_OD1_unclassified	Candidate_division_OD1_unclassified	Candidate_division_OD1_unclassified
Otu00387	Bacteria	Planctomycetes	Phycisphaerae	MSBL9	MSBL9_unclassified
Otu00388	Bacteria	JL-ETNP-Z39	JL-ETNP-Z39_unclassified	JL-ETNP-Z39_unclassified	JL-ETNP-Z39_unclassified
Otu00389	Bacteria	Firmicutes	Negativicutes	Selenomodales	Veillonellaceae	Dialister
Otu00391	Bacteria	Candidate_division_OD1	Candidate_division_OD1_unclassified	Candidate_division_OD1_unclassified	Candidate_division_OD1_unclassified
Otu00392	Bacteria	Proteobacteria	Alphaproteobacteria	Rhizobiales	Rhizobiales_unclassified(59)
Otu00393	Bacteria	Bacteroidetes	Bacteroidia	Bacteroidales	Prevotellaceae	Prevotella
Otu00394	Bacteria	Chloroflexi	Dehalococcoidia	Dehalococcoidia_unclassified	Dehalococcoidia_unclassified
Otu00395	Bacteria	Proteobacteria	Alphaproteobacteria	Rhodobacterales	Rhodobacteraceae	Janschia(69)
Otu00396	Bacteria	Candidate_division_OP8	Candidate_division_OP8_unclassified	Candidate_division_OP8_unclassified	Candidate_division_OP8_unclassified
Otu00398	Bacteria	Planctomycetes	Phycisphaerae	Phycisphaerales	ODP1230B30.02_sediment_group
Otu00399	Bacteria	Proteobacteria	Gammaproteobacteria	Order_Incertae_Sedis	Family_Incertae_Sedis	Marinicella
Otu00402	Bacteria	Proteobacteria	Deltaproteobacteria	Desulfobacterales	Desulfobulbaceae
Otu00403	Bacteria	Candidate_division_OD1	Candidate_division_OD1_unclassified	Candidate_division_OD1_unclassified	Candidate_division_OD1_unclassified
Otu00405	Bacteria	Planctomycetes	Phycisphaerae	ML-A-10	ML-A-10_unclassified
Otu00406	Bacteria	Proteobacteria	Alphaproteobacteria	Rhodospirillales	Acetobacteraceae
Otu00408	Bacteria	Deferribacteres	Deferribacteres	Deferribacterales	LCP-89
Otu00409	Bacteria	Chloroflexi	Dehalococcoidia	Dehalococcoidia_unclassified	Dehalococcoidia_unclassified
Otu00410	Bacteria	Firmicutes	Bacilli	Bacillales	Bacillales_unclassified(56)
Otu00411	Bacteria	Chloroflexi	Dehalococcoidia	Dehalococcoidia_unclassified	Dehalococcoidia_unclassified
Otu00412	Bacteria	Proteobacteria	Alphaproteobacteria	Rhizobiales	Rhodobiaceae	Rhodobium
Otu00413	Bacteria	TA06	TA06_unclassified	TA06_unclassified	TA06_unclassified
Otu00414	Bacteria	Bacteroidetes	Cytophagia	Cytophagales	Cytophagaceae	Hymenobacter
Otu00415	Bacteria	Actinobacteria	OPB41	OPB41_unclassified	OPB41_unclassified
Otu00416	Bacteria	Proteobacteria	Gammaproteobacteria	BD7-8_marine_group	BD7-8_marine_group_unclassified
Otu00417	Bacteria	Bacteroidetes	Sphingobacteriia	Sphingobacteriales	NS11-12_marine_group
Otu00418	Bacteria	Deferribacteres	Deferribacteres	Deferribacterales	SAR406_clade(Marine_group_A)
Otu00419	Bacteria	Candidate_division_OD1	Candidate_division_OD1_unclassified	Candidate_division_OD1_unclassified	Candidate_division_OD1_unclassified
Otu00420	Bacteria	Chloroflexi	Dehalococcoidia	Dehalococcoidia_unclassified	Dehalococcoidia_unclassified
Otu00421	Archaea	Thaumarchaeota	Marine_Benthic_Group_B	Marine_Benthic_Group_B_unclassified	Marine_Benthic_Group_B_unclassified
Otu00422	Bacteria	Chloroflexi	S085	S085_unclassified	S085_unclassified
Otu00423	Bacteria	Proteobacteria	Betaproteobacteria	Burkholderiales	Oxalobacteraceae(65)	Noviherbaspirillum(59)
Otu00424	Bacteria	Chloroflexi	Dehalococcoidia	vadinBA26	vadinBA26_unclassified
Otu00425	Bacteria	Chloroflexi	Dehalococcoidia	Dehalococcoidia_unclassified	Dehalococcoidia_unclassified
Otu00426	Archaea	Euryarchaeota	Euryarchaeota_unclassified	Euryarchaeota_unclassified	Euryarchaeota_unclassified
Otu00427	Archaea	Thaumarchaeota	Marine_Group_I	Marine_Group_I_unclassified	Marine_Group_I_unclassified
Otu00428	Bacteria	Gemmatimodetes	Gemmatimodetes	Gemmatimodetes_unclassified	Gemmatimodetes_unclassified
Otu00430	Bacteria	Acidobacteria	Subgroup_22	Subgroup_22_unclassified	Subgroup_22_unclassified
Otu00431	Bacteria	Candidate_division_OD1	Unknown_Class	Unknown_Order	Unknown_Family	Candidatus_Paceibacter
Otu00433	Bacteria	Proteobacteria	Alphaproteobacteria	Rickettsiales	mitochondria
Otu00434	Archaea	Euryarchaeota	Methanomicrobia	ANME-1	ANME-1b
Otu00435	Bacteria	Proteobacteria	Deltaproteobacteria	Desulfobacterales	Desulfobacteraceae	Desulfobacula
Otu00436	Bacteria	Planctomycetes	Phycisphaerae	MSBL9	MSBL9_unclassified
Otu00438	Bacteria	Chloroflexi	Dehalococcoidia	Dehalococcoidia_unclassified	Dehalococcoidia_unclassified
Otu00439	Bacteria	Actinobacteria	Actinobacteria	Actinomycetales	Actinomycetaceae	Actinomyces
Otu00440	Bacteria	Proteobacteria	Alphaproteobacteria	Rhizobiales	Rhizobiales_unclassified
Otu00441	Bacteria	Proteobacteria	Betaproteobacteria	Burkholderiales	Burkholderiaceae	Burkholderia
Otu00442	Bacteria	Proteobacteria	Gammaproteobacteria	E01-9C-26_marine_group	E01-9C-26_marine_group_unclassified
Otu00443	Bacteria	Proteobacteria	JTB23	JTB23_unclassified	JTB23_unclassified
Otu00444	Archaea	Euryarchaeota	Thermoplasmata	South_African_Goldmine_Gp(SAGMEG)	South_African_Goldmine_Gp(SAGMEG)_unclassified
Otu00445	Bacteria	Planctomycetes	Phycisphaerae	Phycisphaerales	AKAU3564_sediment_group
Otu00446	Bacteria	Planctomycetes	Phycisphaerae	Phycisphaerales	Phycisphaerales_unclassified
Otu00447	Archaea	Euryarchaeota	Halobacteria	Halobacteriales	Deep_Sea_Hydrothermal_Vent_Gp_6(DHVEG-6)
Otu00448	Bacteria	Planctomycetes	Planctomycetacia	Brocadiales	Brocadiaceae	Candidatus_Scalindua
Otu00449	Bacteria	Elusimicrobia	Elusimicrobia	Lineage_IV	Lineage_IV_unclassified
Otu00450	Bacteria	Bacteroidetes	Flavobacteriia	Flavobacteriales	Flavobacteriaceae
Otu00451	Bacteria	Deinococcus-Thermus	Deinococci	KD3-62	KD3-62_unclassified
Otu00452	Bacteria	Proteobacteria	Deltaproteobacteria	Desulfobacterales	Desulfobulbaceae	SEEP-SRB2
Otu00453	Archaea	Euryarchaeota	Thermoplasmata	Thermoplasmatales	ASC21
Otu00454	Bacteria	Chloroflexi	Dehalococcoidia	Dehalococcoidia_unclassified	Dehalococcoidia_unclassified
Otu00455	Bacteria	Bacteroidetes	SB-1	SB-1_unclassified	SB-1_unclassified
Otu00456	Bacteria	Chloroflexi	Dehalococcoidia	Dehalococcoidia_unclassified	Dehalococcoidia_unclassified
Otu00458	Bacteria	Chloroflexi	Dehalococcoidia	MSBL5	MSBL5_unclassified
Otu00459	Bacteria	Gemmatimodetes	Gemmatimodetes	BD2-11_terrestrial_group	BD2-11_terrestrial_group_unclassified
Otu00461	Bacteria	Chloroflexi	Dehalococcoidia	Dehalococcoidia_unclassified	Dehalococcoidia_unclassified
Otu00462	Bacteria	Chloroflexi	Dehalococcoidia	Sh765B-AG-111	Sh765B-AG-111_unclassified
Otu00463	Bacteria	Candidate_division_OP3	Candidate_division_OP3_unclassified	Candidate_division_OP3_unclassified	Candidate_division_OP3_unclassified
Otu00464	Bacteria	Planctomycetes	Phycisphaerae	MSBL9	MSBL9_unclassified
Otu00465	Bacteria	Chloroflexi	Dehalococcoidia	Sh765B-AG-111	Sh765B-AG-111_unclassified
Otu00466	Bacteria	Proteobacteria	Alphaproteobacteria	Rhodospirillales	Rhodospirillaceae
Otu00467	Bacteria	Planctomycetes	Phycisphaerae	MSBL9	MSBL9_unclassified
Otu00468	Bacteria	Proteobacteria	Gammaproteobacteria	Gammaproteobacteria_unclassified	Gammaproteobacteria_unclassified
Otu00469	Bacteria	Bacteroidetes	Sphingobacteriia	Sphingobacteriales	Sphingobacteriaceae	Pedobacter
Otu00470	Bacteria	Chloroflexi	Dehalococcoidia	GIF3	GIF3_unclassified
Otu00471	Bacteria	Chloroflexi	Dehalococcoidia	Dehalococcoidia_unclassified	Dehalococcoidia_unclassified
Otu00472	Bacteria	Proteobacteria	Gammaproteobacteria	Alteromodales	Alteromodaceae	C1-B045
Otu00473	Bacteria	Chloroflexi	Dehalococcoidia	Sh765B-AG-111	Sh765B-AG-111_unclassified
Otu00474	Bacteria	Proteobacteria	Gammaproteobacteria	Alteromodales	Alteromodaceae
Otu00476	Bacteria	Chloroflexi	Dehalococcoidia	Sh765B-AG-111	Sh765B-AG-111_unclassified
Otu00477	Bacteria	Chloroflexi	Dehalococcoidia	Dehalococcoidia_unclassified	Dehalococcoidia_unclassified
Otu00478	Archaea	Euryarchaeota	Halobacteria	Halobacteriales	Deep_Sea_Hydrothermal_Vent_Gp_6(DHVEG-6)
Otu00479	Bacteria	Proteobacteria	Gammaproteobacteria	CS-B046	CS-B046_unclassified
Otu00481	Bacteria	Candidate_division_OP3	Candidate_division_OP3_unclassified	Candidate_division_OP3_unclassified	Candidate_division_OP3_unclassified
Otu00482	Bacteria	Proteobacteria	Alphaproteobacteria	Rhodospirillales	Rhodospirillales_unclassified
Otu00483	Bacteria	Chloroflexi	Dehalococcoidia	Sh765B-AG-111	Sh765B-AG-111_unclassified
Otu00485	Bacteria	Candidate_division_OP8	Candidate_division_OP8_unclassified	Candidate_division_OP8_unclassified	Candidate_division_OP8_unclassified
Otu00486	Bacteria	BHI80-139	BHI80-139_unclassified	BHI80-139_unclassified	BHI80-139_unclassified
Otu00487	Bacteria	Bacteroidetes	BD2-2	BD2-2_unclassified	BD2-2_unclassified
Otu00489	Bacteria	Bacteroidetes	Bacteroidia	Bacteroidales	Prevotellaceae	Prevotella
Otu00490	Bacteria	Chloroflexi	Dehalococcoidia	Dehalococcoidia_unclassified	Dehalococcoidia_unclassified
Otu00491	Bacteria	Planctomycetes	Planctomycetes_unclassified	Planctomycetes_unclassified	Planctomycetes_unclassified
Otu00492	Bacteria	Chloroflexi	S085	S085_unclassified	S085_unclassified
Otu00493	Bacteria	Proteobacteria	Alphaproteobacteria	Sphingomodales	Sphingomodaceae	Sphingomos
Otu00494	Bacteria	Chloroflexi	Aerolineae	Aerolineales	Aerolineaceae
Otu00496	Bacteria	Proteobacteria	Alphaproteobacteria	Sphingomodales	Sphingomodaceae	Novosphingobium
Otu00497	Bacteria	Planctomycetes	Planctomycetes_unclassified	Planctomycetes_unclassified	Planctomycetes_unclassified
Otu00498	Bacteria	Proteobacteria	Gammaproteobacteria	Order_Incertae_Sedis	Family_Incertae_Sedis	Marinicella
Otu00499	Bacteria	Chloroflexi	Dehalococcoidia	vadinBA26	vadinBA26_unclassified
Otu00500	Bacteria	Chloroflexi	Aerolineae	Aerolineales	Aerolineaceae
Otu00501	Bacteria	Candidate_division_OD1	Candidate_division_OD1_unclassified	Candidate_division_OD1_unclassified	Candidate_division_OD1_unclassified
Otu00502	Bacteria	Proteobacteria	Alphaproteobacteria	Rhodobacterales	Rhodobacteraceae
Otu00504	Bacteria	Proteobacteria	Gammaproteobacteria	Gammaproteobacteria_Incertae_Sedis	Unknown_Family	Thiohalophilus
Otu00505	Bacteria	Proteobacteria	Gammaproteobacteria	Xanthomodales	Xanthomodaceae
Otu00506	Bacteria	Planctomycetes	Phycisphaerae	MSBL9	MSBL9_unclassified
Otu00507	Bacteria	Actinobacteria	Actinobacteria	Propionibacteriales	Nocardioidaceae	Marmoricola
Otu00508	Bacteria	Planctomycetes	Phycisphaerae	Phycisphaerae_unclassified	Phycisphaerae_unclassified
Otu00511	Bacteria	Bacteroidetes	Sphingobacteriia	Sphingobacteriales	Sphingobacteriaceae	Sphingobacterium
Otu00512	Bacteria	Chloroflexi	Dehalococcoidia	MSBL5	MSBL5_unclassified
Otu00513	Bacteria	Chloroflexi	Dehalococcoidia	Dehalococcoidia_unclassified	Dehalococcoidia_unclassified
Otu00514	Archaea	Thaumarchaeota	Group_C3	Group_C3_unclassified	Group_C3_unclassified
Otu00516	Bacteria	Proteobacteria	Deltaproteobacteria	Deltaproteobacteria_unclassified	Deltaproteobacteria_unclassified
Otu00517	Bacteria	Proteobacteria	Alphaproteobacteria	Rhodospirillales	Acetobacteraceae	Acidiphilium(57)
Otu00518	Bacteria	Chloroflexi	Dehalococcoidia	GIF9	GIF9_unclassified
Otu00519	Bacteria	Chloroflexi	Dehalococcoidia	poli-4B-65	poli-4B-65_unclassified
Otu00521	Bacteria	Proteobacteria	Alphaproteobacteria	Rhizobiales	Rhodobiaceae	Rhodobium
Otu00522	Bacteria	Chloroflexi	Dehalococcoidia	Dehalococcoidia_unclassified	Dehalococcoidia_unclassified
Otu00523	Bacteria	Chloroflexi	Dehalococcoidia	Dehalococcoidia_unclassified	Dehalococcoidia_unclassified
Otu00524	Bacteria	Proteobacteria	Milano-WF1B-44	Milano-WF1B-44_unclassified	Milano-WF1B-44_unclassified
Otu00525	Bacteria	Bacteroidetes	Sphingobacteriia	Sphingobacteriales	Sphingobacteriaceae	Pedobacter
Otu00526	Bacteria	Proteobacteria	Betaproteobacteria	Methylophilales	Methylophilaceae	Methylophilus
Otu00527	Bacteria	Proteobacteria	Gammaproteobacteria	Xanthomodales	Xanthomodaceae	Stenotrophomos
Otu00528	Bacteria	Bacteroidetes	BD2-2	BD2-2_unclassified	BD2-2_unclassified
Otu00531	Bacteria	Actinobacteria	Actinobacteria	Propionibacteriales	Nocardioidaceae	Nocardioides
Otu00532	Archaea	Euryarchaeota	Euryarchaeota_unclassified	Euryarchaeota_unclassified	Euryarchaeota_unclassified
Otu00533	Bacteria	Chloroflexi	Dehalococcoidia	Dehalococcoidia_unclassified	Dehalococcoidia_unclassified
Otu00535	Bacteria	Candidate_division_KB1	Candidate_division_KB1_unclassified	Candidate_division_KB1_unclassified	Candidate_division_KB1_unclassified
Otu00536	Bacteria	Chloroflexi	Dehalococcoidia	GIF3	GIF3_unclassified
Otu00537	Bacteria	Acidobacteria	Holophagae	Subgroup_23	Subgroup_23_unclassified
Otu00539	Bacteria	Deferribacteres	Deferribacteres	Deferribacterales	SAR406_clade(Marine_group_A)
Otu00540	Bacteria	Actinobacteria	OPB41	OPB41_unclassified	OPB41_unclassified
Otu00541	Bacteria	Actinobacteria	Actinobacteria	Micrococcales	Micrococcaceae	Kocuria
Otu00542	Bacteria	Proteobacteria	Gammaproteobacteria	Xanthomodales	JTB255_marine_benthic_group
Otu00543	Bacteria	Proteobacteria	Deltaproteobacteria	Sva0485	Sva0485_unclassified
Otu00544	Bacteria	Firmicutes	Bacilli	Bacillales	Bacillaceae	Geobacillus
Otu00545	Bacteria	TA06	TA06_unclassified	TA06_unclassified	TA06_unclassified
Otu00546	Bacteria	Proteobacteria	Deltaproteobacteria	Desulfarculales	Desulfarculaceae
Otu00547	Bacteria	Proteobacteria	Deltaproteobacteria	Sh765B-TzT-29	Sh765B-TzT-29_unclassified
Otu00548	Bacteria	Acidobacteria	Acidobacteria	Subgroup_4	Unknown_Family	Blastocatella
Otu00549	Bacteria	Acidobacteria	Acidobacteria	Subgroup_4	Unknown_Family	Blastocatella
Otu00550	Bacteria	Proteobacteria	Betaproteobacteria	Betaproteobacteria_unclassified	Betaproteobacteria_unclassified
Otu00551	Bacteria	Chloroflexi	Dehalococcoidia	vadinBA26	vadinBA26_unclassified
Otu00552	Bacteria	Chloroflexi	Dehalococcoidia	vadinBA26	vadinBA26_unclassified
Otu00553	Bacteria	Chloroflexi	Dehalococcoidia	Dehalococcoidia_unclassified	Dehalococcoidia_unclassified
Otu00555	Bacteria	Actinobacteria	Actinobacteria	Propionibacteriales	Nocardioidaceae	Nocardioides
Otu00556	Bacteria	Chloroflexi	Dehalococcoidia	Dehalococcoidia_unclassified	Dehalococcoidia_unclassified
Otu00557	Bacteria	Bacteroidetes	Sphingobacteriia	Sphingobacteriales	Sphingobacteriaceae	Olivibacter
Otu00558	Bacteria	Proteobacteria	Gammaproteobacteria	Gammaproteobacteria_unclassified	Gammaproteobacteria_unclassified
Otu00562	Bacteria	Proteobacteria	Deltaproteobacteria	Desulfobacterales	Desulfobacteraceae	Desulfobacter
Otu00563	Bacteria	Chloroflexi	Chloroflexi_unclassified	Chloroflexi_unclassified	Chloroflexi_unclassified
Otu00565	Bacteria	Chloroflexi	Dehalococcoidia	Dehalococcoidia_unclassified	Dehalococcoidia_unclassified
Otu00566	Bacteria	Proteobacteria	Gammaproteobacteria	Gammaproteobacteria_unclassified	Gammaproteobacteria_unclassified
Otu00567	Bacteria	Bacteroidetes	Flavobacteriia	Flavobacteriales	Flavobacteriaceae
Otu00568	Bacteria	Proteobacteria	Gammaproteobacteria	Methylococcales	Marine_Methylotrophic_Group_2
Otu00569	Bacteria	Proteobacteria	Gammaproteobacteria	Gammaproteobacteria_unclassified	Gammaproteobacteria_unclassified
Otu00570	Bacteria	Chloroflexi	Dehalococcoidia	poli-4B-65	poli-4B-65_unclassified
Otu00571	Bacteria	Deferribacteres	Deferribacteres	Deferribacterales	SAR406_clade(Marine_group_A)
Otu00573	Bacteria	Chloroflexi	Dehalococcoidia	Dehalococcoidia_unclassified	Dehalococcoidia_unclassified
Otu00574	Bacteria	Proteobacteria	Epsilonproteobacteria	Campylobacterales	Campylobacteraceae	Arcobacter
Otu00575	Bacteria	Chloroflexi	Dehalococcoidia	Dehalococcoidia_unclassified	Dehalococcoidia_unclassified
Otu00576	Bacteria	Chloroflexi	Aerolineae	Aerolineales	Aerolineaceae
Otu00577	Bacteria	Actinobacteria	Coriobacteriia	Coriobacteriales	Coriobacteriaceae	Slackia
Otu00578	Archaea	Ancient_Archaeal_Group(AAG)	Ancient_Archaeal_Group(AAG)_unclassified	Ancient_Archaeal_Group(AAG)_unclassified	Ancient_Archaeal_Group(AAG)_unclassified
Otu00580	Bacteria	Chloroflexi	Dehalococcoidia	poli-4B-65	poli-4B-65_unclassified
Otu00581	Bacteria	Chloroflexi	Dehalococcoidia	MSBL5	MSBL5_unclassified
Otu00582	Bacteria	Planctomycetes	Phycisphaerae	ODP1230B30.09	ODP1230B30.09_unclassified
Otu00583	Bacteria	Proteobacteria	Deltaproteobacteria	Desulfobacterales	Desulfobacteraceae	Sva0081_sediment_group
Otu00584	Bacteria	Proteobacteria	Deltaproteobacteria	Desulfobacterales	Desulfobulbaceae	Desulfobulbus
Otu00585	Bacteria	Candidate_division_OD1	Candidate_division_OD1_unclassified	Candidate_division_OD1_unclassified	Candidate_division_OD1_unclassified
Otu00586	Bacteria	Planctomycetes	Phycisphaerae	MSBL9	MSBL9_unclassified
Otu00587	Bacteria	Proteobacteria	Alphaproteobacteria	Rhodobacterales	Rhodobacteraceae	Loktanella
Otu00588	Bacteria	Firmicutes	Negativicutes	Selenomodales	Veillonellaceae	Veillonella
Otu00589	Bacteria	Candidate_division_WS3	Unknown_Class	Unknown_Order	Unknown_Family	Candidatus_Latescibacter
Otu00590	Bacteria	Chloroflexi	Aerolineae	Aerolineales	Aerolineaceae
Otu00591	Bacteria	Proteobacteria	Alphaproteobacteria	Caulobacterales	Caulobacteraceae	Caulobacter
Otu00592	Bacteria	Firmicutes	Bacilli	Bacillales	Planococcaceae
Otu00593	Bacteria	Actinobacteria	Actinobacteria_unclassified	Actinobacteria_unclassified	Actinobacteria_unclassified
Otu00595	Bacteria	Chloroflexi	Dehalococcoidia	Dehalococcoidia_unclassified	Dehalococcoidia_unclassified
Otu00596	Bacteria	Proteobacteria	Alphaproteobacteria	Rhizobiales	Rhizobiales_unclassified
Otu00597	Bacteria	Chloroflexi	Dehalococcoidia	Dehalococcoidia_unclassified	Dehalococcoidia_unclassified
Otu00598	Bacteria	Planctomycetes	Phycisphaerae	CCM11a	CCM11a_unclassified
Otu00599	Bacteria	Chloroflexi	Aerolineae	Aerolineales	Aerolineaceae
Otu00600	Bacteria	Planctomycetes	Planctomycetes_unclassified	Planctomycetes_unclassified	Planctomycetes_unclassified
Otu00601	Bacteria	Proteobacteria	Alphaproteobacteria	Sphingomodales	Sphingomodaceae	Sphingomos
Otu00602	Bacteria	Bacteroidetes	Sphingobacteriia	Sphingobacteriales	WCHB1-69
Otu00604	Bacteria	Proteobacteria	Deltaproteobacteria	Deltaproteobacteria_unclassified	Deltaproteobacteria_unclassified
Otu00605	Bacteria	Spirochaetae	Spirochaetes	Kazan-3B-09	Kazan-3B-09_unclassified
Otu00606	Bacteria	Proteobacteria	Deltaproteobacteria	Desulfobacterales	Desulfobacteraceae	Desulfobacula
Otu00607	Bacteria	Chloroflexi	Dehalococcoidia	Dehalococcoidia_unclassified	Dehalococcoidia_unclassified
Otu00608	Bacteria	Chloroflexi	Aerolineae	Aerolineales	Aerolineaceae
Otu00609	Bacteria	Proteobacteria	Deltaproteobacteria	Desulfuromodales	Sva1033
Otu00610	Bacteria	Planctomycetes	OM190	OM190_unclassified	OM190_unclassified
Otu00611	Bacteria	Chloroflexi	Dehalococcoidia	Dehalococcoidia_unclassified	Dehalococcoidia_unclassified
Otu00612	Bacteria	Proteobacteria	Deltaproteobacteria	Deltaproteobacteria_unclassified	Deltaproteobacteria_unclassified
Otu00613	Bacteria	Proteobacteria	Alphaproteobacteria	Rhizobiales	Methylobacteriaceae	Methylobacterium
Otu00614	Bacteria	Acidobacteria	Acidobacteria	Acidobacteria_unclassified	Acidobacteria_unclassified
Otu00618	Bacteria	Planctomycetes	vadinHA49	vadinHA49_unclassified	vadinHA49_unclassified
Otu00620	Bacteria	Proteobacteria	Betaproteobacteria	Methylophilales	Methylophilaceae	PRD01a011B
Otu00621	Bacteria	TA06	TA06_unclassified	TA06_unclassified	TA06_unclassified
Otu00622	Bacteria	Proteobacteria	Alphaproteobacteria	Rhodospirillales	Rhodospirillales_unclassified
Otu00623	Bacteria	Chloroflexi	Dehalococcoidia	Dehalococcoidia_unclassified	Dehalococcoidia_unclassified
Otu00624	Bacteria	Chloroflexi	Dehalococcoidia	Dehalococcoidia_unclassified	Dehalococcoidia_unclassified
Otu00625	Bacteria	Planctomycetes	Phycisphaerae	Phycisphaerae_unclassified	Phycisphaerae_unclassified
Otu00626	Bacteria	Proteobacteria	Gammaproteobacteria	Legionellales	Legionellaceae	Legionella
Otu00627	Bacteria	Bacteroidetes	Bacteroidetes_unclassified	Bacteroidetes_unclassified	Bacteroidetes_unclassified
Otu00628	Bacteria	Chloroflexi	Dehalococcoidia	Dehalococcoidia_unclassified	Dehalococcoidia_unclassified
Otu00629	Bacteria	Proteobacteria	Alphaproteobacteria	Alphaproteobacteria_unclassified	Alphaproteobacteria_unclassified
Otu00630	Archaea	Euryarchaeota	Halobacteria	Halobacteriales	Deep_Sea_Hydrothermal_Vent_Gp_6(DHVEG-6)
Otu00631	Bacteria	Chloroflexi	Dehalococcoidia	Dehalococcoidia_unclassified	Dehalococcoidia_unclassified
Otu00632	Bacteria	Chloroflexi	Dehalococcoidia	GIF9	GIF9_unclassified
Otu00633	Bacteria	Planctomycetes	Planctomycetacia	Planctomycetales	Planctomycetaceae	Pir4_lineage
Otu00634	Bacteria	Chloroflexi	Dehalococcoidia	Dehalococcoidia_unclassified	Dehalococcoidia_unclassified
Otu00635	Archaea	Thaumarchaeota	Group_C3	Group_C3_unclassified	Group_C3_unclassified
Otu00636	Bacteria	Proteobacteria	Deltaproteobacteria	Sh765B-TzT-29	Sh765B-TzT-29_unclassified
Otu00637	Bacteria	Proteobacteria	Alphaproteobacteria	Rhizobiales	Methylobacteriaceae	Methylobacterium
Otu00638	Bacteria	Chloroflexi	Chloroflexi_unclassified	Chloroflexi_unclassified	Chloroflexi_unclassified
Otu00639	Bacteria	Planctomycetes	Phycisphaerae	CCM11a	CCM11a_unclassified
Otu00640	Bacteria	Cyanobacteria	Cyanobacteria	SubsectionI	FamilyI	marine_group
Otu00642	Archaea	Euryarchaeota	Halobacteria	Halobacteriales	Deep_Sea_Hydrothermal_Vent_Gp_6(DHVEG-6)
Otu00643	Bacteria	Planctomycetes	Planctomycetacia	Planctomycetales	Planctomycetaceae
Otu00644	Bacteria	Candidate_division_OP3	Candidate_division_OP3_unclassified	Candidate_division_OP3_unclassified	Candidate_division_OP3_unclassified
Otu00646	Bacteria	Cyanobacteria	ML635J-21	ML635J-21_unclassified	ML635J-21_unclassified
Otu00647	Bacteria	Chloroflexi	Dehalococcoidia	Dehalococcoidia_unclassified	Dehalococcoidia_unclassified
Otu00648	Bacteria	Candidate_division_OD1	Candidate_division_OD1_unclassified	Candidate_division_OD1_unclassified	Candidate_division_OD1_unclassified
Otu00649	Bacteria	Candidate_division_WS3	Unknown_Class	Unknown_Order	Unknown_Family	Candidatus_Latescibacter
Otu00650	Bacteria	Chloroflexi	Dehalococcoidia	Dehalococcoidia_unclassified	Dehalococcoidia_unclassified
Otu00651	Bacteria	Candidate_division_OD1	Candidate_division_OD1_unclassified	Candidate_division_OD1_unclassified	Candidate_division_OD1_unclassified
Otu00652	Bacteria	Chloroflexi	Dehalococcoidia	Dehalococcoidia_unclassified	Dehalococcoidia_unclassified
Otu00653	Bacteria	Chloroflexi	Dehalococcoidia	Sh765B-AG-111	Sh765B-AG-111_unclassified
Otu00654	Bacteria	TA06	TA06_unclassified	TA06_unclassified	TA06_unclassified
Otu00655	Bacteria	Firmicutes	Bacilli	Bacillales	Bacillaceae
Otu00656	Bacteria	Proteobacteria	Deltaproteobacteria	Desulfobacterales	Desulfobulbaceae
Otu00657	Bacteria	Chloroflexi	Dehalococcoidia	Dehalococcoidia_unclassified	Dehalococcoidia_unclassified
Otu00658	Bacteria	Proteobacteria	Betaproteobacteria	Burkholderiales	Oxalobacteraceae
Otu00659	Bacteria	Proteobacteria	Deltaproteobacteria	Sh765B-TzT-29	Sh765B-TzT-29_unclassified
Otu00660	Bacteria	Chloroflexi	Aerolineae	Aerolineales	Aerolineaceae
Otu00661	Bacteria	Chloroflexi	Dehalococcoidia	Dehalococcoidia_unclassified	Dehalococcoidia_unclassified
Otu00662	Bacteria	Candidate_division_OD1	Candidate_division_OD1_unclassified	Candidate_division_OD1_unclassified	Candidate_division_OD1_unclassified
Otu00664	Bacteria	Proteobacteria	Alphaproteobacteria	Rhizobiales	Rhizobiales_unclassified(60)
Otu00665	Bacteria	Chloroflexi	Dehalococcoidia	Dehalococcoidia_unclassified	Dehalococcoidia_unclassified
Otu00666	Bacteria	Chloroflexi	Dehalococcoidia	Dehalococcoidia_unclassified	Dehalococcoidia_unclassified
Otu00667	Bacteria	Planctomycetes	Phycisphaerae	CCM11a	CCM11a_unclassified
Otu00668	Archaea	Euryarchaeota	Halobacteria	Halobacteriales	Deep_Sea_Hydrothermal_Vent_Gp_6(DHVEG-6)
Otu00669	Bacteria	Proteobacteria	Alphaproteobacteria	Alphaproteobacteria_unclassified	Alphaproteobacteria_unclassified
Otu00671	Bacteria	Planctomycetes	Planctomycetacia	Brocadiales	Brocadiaceae	Candidatus_Scalindua
Otu00672	Bacteria	Chloroflexi	Dehalococcoidia	Dehalococcoidia_unclassified	Dehalococcoidia_unclassified
Otu00673	Bacteria	Chloroflexi	Dehalococcoidia	vadinBA26	vadinBA26_unclassified
Otu00674	Bacteria	Bacteroidetes	Flavobacteriia	Flavobacteriales	Flavobacteriaceae
Otu00675	Bacteria	Nitrospirae	Nitrospira	Nitrospirales	Nitrospiraceae	Nitrospira
Otu00677	Bacteria	Actinobacteria	Coriobacteriia	Coriobacteriales	Coriobacteriaceae	Atopobium
Otu00678	Bacteria	Candidate_division_WS3	Unknown_Class	Unknown_Order	Unknown_Family	Candidatus_Latescibacter
Otu00680	Bacteria	Proteobacteria	Gammaproteobacteria	Gammaproteobacteria_unclassified	Gammaproteobacteria_unclassified
Otu00682	Bacteria	Candidate_division_WS3	Unknown_Class	Unknown_Order	Unknown_Family	Candidatus_Latescibacter
Otu00684	Bacteria	Actinobacteria	Actinobacteria	Micrococcales	Promicromonosporaceae(69)
Otu00686	Bacteria	Proteobacteria	Alphaproteobacteria	SAR11_clade	Surface_2
Otu00687	Bacteria	Proteobacteria	Alphaproteobacteria	Rhizobiales	Bradyrhizobiaceae	Rhodopseudomos
Otu00688	Bacteria	Chloroflexi	SAR202_clade	SAR202_clade_unclassified	SAR202_clade_unclassified
Otu00691	Bacteria	Proteobacteria	pItb-vmat-80	pItb-vmat-80_unclassified	pItb-vmat-80_unclassified
Otu00692	Bacteria	Chlorobi	Igvibacteria	Igvibacteriales	PHOS-HE36
Otu00693	Bacteria	Proteobacteria	Deltaproteobacteria	Desulfobacterales	Desulfobacteraceae
Otu00696	Bacteria	Candidate_division_OP3	Candidate_division_OP3_unclassified	Candidate_division_OP3_unclassified	Candidate_division_OP3_unclassified
Otu00700	Bacteria	Planctomycetes	Planctomycetacia	Brocadiales	Brocadiaceae
Otu00701	Archaea	Thaumarchaeota	Marine_Benthic_Group_A	Marine_Benthic_Group_A_unclassified	Marine_Benthic_Group_A_unclassified
Otu00702	Bacteria	Planctomycetes	Phycisphaerae	MSBL9	MSBL9_unclassified
Otu00703	Bacteria	Chloroflexi	Aerolineae	Aerolineales	Aerolineaceae
Otu00704	Bacteria	Planctomycetes	Phycisphaerae	MSB-3A7_sediment_group	MSB-3A7_sediment_group_unclassified
Otu00705	Bacteria	Proteobacteria	Deltaproteobacteria	Deltaproteobacteria_unclassified	Deltaproteobacteria_unclassified
Otu00706	Bacteria	Candidate_division_OP3	Candidate_division_OP3_unclassified	Candidate_division_OP3_unclassified	Candidate_division_OP3_unclassified
Otu00707	Bacteria	Chloroflexi	Dehalococcoidia	Dehalococcoidia_unclassified	Dehalococcoidia_unclassified
Otu00708	Bacteria	Chloroflexi	Dehalococcoidia	Dehalococcoidia_unclassified	Dehalococcoidia_unclassified
Otu00710	Bacteria	Planctomycetes	Phycisphaerae	Phycisphaerae_unclassified	Phycisphaerae_unclassified
Otu00712	Bacteria	Planctomycetes	Planctomycetacia	Brocadiales	Brocadiaceae	W4
Otu00713	Bacteria	Deferribacteres	Deferribacteres	Deferribacterales	SAR406_clade(Marine_group_A)
Otu00715	Bacteria	Chloroflexi	MSB-5B2	MSB-5B2_unclassified	MSB-5B2_unclassified
Otu00716	Bacteria	Chloroflexi	Dehalococcoidia	Dehalococcoidia_unclassified	Dehalococcoidia_unclassified
Otu00717	Bacteria	Planctomycetes	Phycisphaerae	CCM11a	CCM11a_unclassified
Otu00719	Bacteria	Proteobacteria	Alphaproteobacteria	Rhodospirillales	Rhodospirillales_unclassified
Otu00720	Bacteria	Proteobacteria	Epsilonproteobacteria	Campylobacterales	Campylobacteraceae	Campylobacter
Otu00721	Bacteria	Planctomycetes	Phycisphaerae	Phycisphaerales	Phycisphaeraceae	SM1A02
Otu00722	Bacteria	Planctomycetes	Phycisphaerae	MSBL9	MSBL9_unclassified
Otu00724	Bacteria	Proteobacteria	Gammaproteobacteria	Xanthomodales	Xanthomodaceae
Otu00725	Bacteria	Candidate_division_OD1	Candidate_division_OD1_unclassified	Candidate_division_OD1_unclassified	Candidate_division_OD1_unclassified
Otu00726	Bacteria	BHI80-139	BHI80-139_unclassified	BHI80-139_unclassified	BHI80-139_unclassified
Otu00727	Bacteria	Planctomycetes	Planctomycetacia	Planctomycetales	Planctomycetaceae	Pir4_lineage
Otu00728	Bacteria	Candidate_division_JS1	Candidate_division_JS1_unclassified	Candidate_division_JS1_unclassified	Candidate_division_JS1_unclassified
Otu00729	Bacteria	Candidate_division_WS3	Unknown_Class	Unknown_Order	Unknown_Family	Candidatus_Latescibacter
Otu00730	Bacteria	Planctomycetes	Planctomycetes_unclassified	Planctomycetes_unclassified	Planctomycetes_unclassified
Otu00731	Bacteria	Chloroflexi	Dehalococcoidia	Dehalococcoidia_unclassified	Dehalococcoidia_unclassified
Otu00732	Bacteria	Bacteroidetes	Bacteroidetes_unclassified	Bacteroidetes_unclassified	Bacteroidetes_unclassified
Otu00733	Bacteria	Verrucomicrobia	Spartobacteria	Chthoniobacterales	DA101_soil_group
Otu00734	Bacteria	Candidate_division_OP3	Candidate_division_OP3_unclassified	Candidate_division_OP3_unclassified	Candidate_division_OP3_unclassified
Otu00735	Bacteria	Proteobacteria	Alphaproteobacteria	Rhodospirillales	Acetobacteraceae
Otu00736	Bacteria	Chloroflexi	Dehalococcoidia	Dehalococcoidia_unclassified	Dehalococcoidia_unclassified
Otu00737	Bacteria	Proteobacteria	Alphaproteobacteria	Rhodobacterales	Rhodobacteraceae
Otu00738	Bacteria	Bacteroidetes	Sphingobacteriia	Sphingobacteriales	Sphingobacteriaceae	Sphingobacterium
Otu00739	Bacteria	Chloroflexi	Aerolineae	Aerolineales	Aerolineaceae
Otu00740	Bacteria	Chloroflexi	Dehalococcoidia	Dehalococcoidia_unclassified	Dehalococcoidia_unclassified
Otu00741	Bacteria	Chloroflexi	Dehalococcoidia	Dehalococcoidia_unclassified	Dehalococcoidia_unclassified
Otu00742	Archaea	Euryarchaeota	Halobacteria	Halobacteriales	Deep_Sea_Hydrothermal_Vent_Gp_6(DHVEG-6)
Otu00745	Bacteria	Candidate_division_OD1	Candidate_division_OD1_unclassified	Candidate_division_OD1_unclassified	Candidate_division_OD1_unclassified
Otu00746	Bacteria	Proteobacteria	Alphaproteobacteria	SAR11_clade	Surface_1
Otu00747	Bacteria	Chloroflexi	Dehalococcoidia	Dehalococcoidia_unclassified	Dehalococcoidia_unclassified
Otu00748	Bacteria	Chloroflexi	Dehalococcoidia	Dehalococcoidia_unclassified	Dehalococcoidia_unclassified
Otu00749	Bacteria	Chlorobi	Igvibacteria	Igvibacteriales	PHOS-HE36
Otu00750	Bacteria	Proteobacteria	Gammaproteobacteria	Methylococcales	Milano-WF1B-03
Otu00751	Bacteria	Chloroflexi	Dehalococcoidia	Dehalococcoidia_unclassified	Dehalococcoidia_unclassified
Otu00752	Bacteria	Proteobacteria	Alphaproteobacteria	Alphaproteobacteria_unclassified	Alphaproteobacteria_unclassified
Otu00753	Bacteria	Proteobacteria	Deltaproteobacteria	SAR324_clade(Marine_group_B)	SAR324_clade(Marine_group_B)_unclassified
Otu00754	Bacteria	Chloroflexi	Dehalococcoidia	GIF3	GIF3_unclassified
Otu00757	Bacteria	Firmicutes	Bacilli	Bacillales	Staphylococcaceae	Nosocomiicoccus
Otu00758	Bacteria	Proteobacteria	Alphaproteobacteria	Rhizobiales	Hyphomicrobiaceae	Filomicrobium
Otu00759	Bacteria	Proteobacteria	Alphaproteobacteria	Rhodospirillales	Acetobacteraceae
Otu00761	Bacteria	Spirochaetae	Spirochaetes	Spirochaetales	Spirochaetaceae	Spirochaeta
Otu00762	Bacteria	TA06	TA06_unclassified	TA06_unclassified	TA06_unclassified
Otu00764	Bacteria	Bacteroidetes	Flavobacteriia	Flavobacteriales	Flavobacteriaceae	Lutibacter
Otu00765	Bacteria	Proteobacteria	Alphaproteobacteria	Rhizobiales	Bradyrhizobiaceae	Bradyrhizobium
Otu00766	Bacteria	Proteobacteria	Deltaproteobacteria	Desulfobacterales	Desulfobacteraceae	Desulfobacula
Otu00767	Bacteria	Chloroflexi	Dehalococcoidia	vadinBA26	vadinBA26_unclassified
Otu00768	Bacteria	Candidate_division_OP3	Candidate_division_OP3_unclassified	Candidate_division_OP3_unclassified	Candidate_division_OP3_unclassified
Otu00769	Bacteria	Chloroflexi	Dehalococcoidia	Dehalococcoidia_unclassified	Dehalococcoidia_unclassified
Otu00770	Bacteria	Chloroflexi	Dehalococcoidia	Dehalococcoidia_unclassified	Dehalococcoidia_unclassified
Otu00772	Bacteria	Gemmatimodetes	Gemmatimodetes	BD2-11_terrestrial_group	BD2-11_terrestrial_group_unclassified
Otu00774	Bacteria	Chloroflexi	Dehalococcoidia	Sh765B-AG-111	Sh765B-AG-111_unclassified
Otu00775	Bacteria	Acidobacteria	Acidobacteria	Subgroup_4	DS-100
Otu00776	Bacteria	Gemmatimodetes	Gemmatimodetes	BD2-11_terrestrial_group	BD2-11_terrestrial_group_unclassified
Otu00777	Bacteria	Chloroflexi	Dehalococcoidia	Dehalococcoidia_unclassified	Dehalococcoidia_unclassified
Otu00778	Bacteria	Proteobacteria	Deltaproteobacteria	SAR324_clade(Marine_group_B)	SAR324_clade(Marine_group_B)_unclassified
Otu00779	Bacteria	Proteobacteria	Deltaproteobacteria	SAR324_clade(Marine_group_B)	SAR324_clade(Marine_group_B)_unclassified
Otu00780	Bacteria	Candidate_division_OP3	Candidate_division_OP3_unclassified	Candidate_division_OP3_unclassified	Candidate_division_OP3_unclassified
Otu00782	Bacteria	Chloroflexi	Dehalococcoidia	Dehalococcoidia_unclassified	Dehalococcoidia_unclassified
Otu00783	Bacteria	Cyanobacteria	Cyanobacteria_unclassified	Cyanobacteria_unclassified	Cyanobacteria_unclassified
Otu00784	Bacteria	Proteobacteria	Alphaproteobacteria	Sphingomodales	Sphingomodaceae	Sphingomos
Otu00785	Bacteria	Bacteroidetes	BD2-2	BD2-2_unclassified	BD2-2_unclassified
Otu00786	Bacteria	Planctomycetes	Phycisphaerae	Phycisphaerales	08D2Z94_hypersaline_microbial_mat_group
Otu00788	Bacteria	Cyanobacteria	Cyanobacteria	Cyanobacteria_unclassified	Cyanobacteria_unclassified
Otu00789	Bacteria	Chloroflexi	Dehalococcoidia	vadinBA26	vadinBA26_unclassified
Otu00791	Bacteria	Candidate_division_OP8	Candidate_division_OP8_unclassified	Candidate_division_OP8_unclassified	Candidate_division_OP8_unclassified
Otu00792	Bacteria	Proteobacteria	Deltaproteobacteria	Bdellovibrioles	Bacteriovoracaceae	Peredibacter
Otu00793	Bacteria	Planctomycetes	Phycisphaerae	MSBL9	MSBL9_unclassified
Otu00795	Bacteria	Deinococcus-Thermus	Deinococci	Deinococcales	Deinococcaceae	Deinococcus
Otu00796	Bacteria	Actinobacteria	Actinobacteria	Micrococcales	Dermabacteraceae	Brachybacterium
Otu00797	Bacteria	Planctomycetes	Phycisphaerae	CCM11a	CCM11a_unclassified
Otu00798	Bacteria	Chloroflexi	Dehalococcoidia	Dehalococcoidia_unclassified	Dehalococcoidia_unclassified
Otu00799	Bacteria	Proteobacteria	Gammaproteobacteria	Oceanospirillales	SS1-B-06-26
Otu00800	Bacteria	Lentisphaerae	R76-B128	R76-B128_unclassified	R76-B128_unclassified
Otu00801	Bacteria	Proteobacteria	Deltaproteobacteria	Desulfobacterales	Desulfobacteraceae
Otu00803	Bacteria	Planctomycetes	Phycisphaerae	MSBL9	MSBL9_unclassified
Otu00804	Bacteria	Chloroflexi	Dehalococcoidia	Dehalococcoidia_unclassified	Dehalococcoidia_unclassified
Otu00805	Bacteria	Proteobacteria	Gammaproteobacteria	Methylococcales	Marine_Methylotrophic_Group_1
Otu00806	Bacteria	Chloroflexi	Dehalococcoidia	poli-4B-65	poli-4B-65_unclassified
Otu00807	Bacteria	Proteobacteria	Gammaproteobacteria	Gammaproteobacteria_unclassified	Gammaproteobacteria_unclassified
Otu00808	Bacteria	Proteobacteria	Deltaproteobacteria	Syntrophobacterales	Syntrophobacteraceae
Otu00809	Bacteria	Proteobacteria	Betaproteobacteria	Burkholderiales	Burkholderiaceae	Cupriavidus
Otu00810	Bacteria	Proteobacteria	Deltaproteobacteria	Deltaproteobacteria_unclassified	Deltaproteobacteria_unclassified
Otu00811	Bacteria	Firmicutes	Bacilli	Bacillales	Bacillales_unclassified
Otu00812	Bacteria	Bacteroidetes	Flavobacteriia	Flavobacteriales	Flavobacteriaceae
Otu00813	Bacteria	Proteobacteria	Gammaproteobacteria	E01-9C-26_marine_group	E01-9C-26_marine_group_unclassified
Otu00815	Bacteria	Proteobacteria	Alphaproteobacteria	Rhizobiales	Methylocystaceae	Pleomorphomos
Otu00816	Bacteria	Planctomycetes	Phycisphaerae	Phycisphaerae_unclassified	Phycisphaerae_unclassified
Otu00817	Bacteria	Planctomycetes	Planctomycetes_unclassified	Planctomycetes_unclassified	Planctomycetes_unclassified
Otu00818	Bacteria	Chloroflexi	Dehalococcoidia	vadinBA26	vadinBA26_unclassified
Otu00820	Bacteria	Planctomycetes	Phycisphaerae	MSBL9	MSBL9_unclassified
Otu00821	Bacteria	Proteobacteria	Alphaproteobacteria	Sphingomodales	Sphingomodaceae	Sphingobium
Otu00823	Bacteria	Candidate_division_OD1	Candidate_division_OD1_unclassified	Candidate_division_OD1_unclassified	Candidate_division_OD1_unclassified
Otu00824	Bacteria	Chloroflexi	Dehalococcoidia	Dehalococcoidia_unclassified	Dehalococcoidia_unclassified
Otu00825	Bacteria	Chlorobi	Igvibacteria	Igvibacteriales	IheB3-7
Otu00826	Bacteria	Proteobacteria	Betaproteobacteria	Hydrogenophilales	Hydrogenophilaceae	Hydrogenophilus
Otu00827	Archaea	Euryarchaeota	Halobacteria	Halobacteriales	Marine_Hydrothermal_Vent_Group(MHVG)
Otu00828	Bacteria	Chloroflexi	Dehalococcoidia	Dehalococcoidia_unclassified	Dehalococcoidia_unclassified
Otu00829	Bacteria	Proteobacteria	Gammaproteobacteria	Thiotrichales	Piscirickettsiaceae	endosymbionts
Otu00831	Bacteria	Spirochaetae	Spirochaetes	Spirochaetales	Spirochaetaceae	Spirochaeta
Otu00832	Bacteria	Chloroflexi	Dehalococcoidia	Dehalococcoidia_unclassified	Dehalococcoidia_unclassified
Otu00833	Bacteria	Proteobacteria	Betaproteobacteria	Burkholderiales	Burkholderiaceae	Polynucleobacter
Otu00834	Archaea	Euryarchaeota	Methanobacteria	Methanobacteriales	Methanobacteriaceae	Methanobacterium
Otu00835	Bacteria	Proteobacteria	Alphaproteobacteria	Rhizobiales	Hyphomicrobiaceae	Devosia
Otu00836	Bacteria	Proteobacteria	Deltaproteobacteria	Desulfovibrioles	Desulfovibrioceae	Desulfovibrio
Otu00838	Bacteria	Planctomycetes	Planctomycetes_unclassified	Planctomycetes_unclassified	Planctomycetes_unclassified
Otu00839	Bacteria	Chloroflexi	Dehalococcoidia	Dehalococcoidia_unclassified	Dehalococcoidia_unclassified
Otu00840	Bacteria	Planctomycetes	Phycisphaerae	CCM11a	CCM11a_unclassified
Otu00841	Bacteria	Chloroflexi	Dehalococcoidia	vadinBA26	vadinBA26_unclassified
Otu00842	Bacteria	Proteobacteria	Proteobacteria_Incertae_Sedis	Unknown_Order	Unknown_Family	Candidatus_Thiobios
Otu00843	Bacteria	Planctomycetes	Planctomycetes_unclassified	Planctomycetes_unclassified	Planctomycetes_unclassified
Otu00844	Bacteria	Chloroflexi	Dehalococcoidia	Dehalococcoidia_unclassified	Dehalococcoidia_unclassified
Otu00845	Bacteria	Chloroflexi	Dehalococcoidia	Dehalococcoidia_unclassified	Dehalococcoidia_unclassified
Otu00846	Archaea	Euryarchaeota	Thermoplasmata	South_African_Goldmine_Gp(SAGMEG)	South_African_Goldmine_Gp(SAGMEG)_unclassified
Otu00847	Bacteria	Chloroflexi	Dehalococcoidia	GIF9	GIF9_unclassified
Otu00848	Bacteria	Chloroflexi	Aerolineae	Aerolineales	Aerolineaceae
Otu00849	Bacteria	Actinobacteria	OPB41	OPB41_unclassified	OPB41_unclassified
Otu00850	Bacteria	Chloroflexi	Dehalococcoidia	Dehalococcoidia_unclassified	Dehalococcoidia_unclassified
Otu00852	Bacteria	Proteobacteria	Gammaproteobacteria	Gammaproteobacteria_Incertae_Sedis	Unknown_Family	Thiohalophilus
Otu00853	Bacteria	Chloroflexi	Dehalococcoidia	vadinBA26	vadinBA26_unclassified
Otu00855	Bacteria	Candidate_division_WS3	Candidate_division_WS3_unclassified	Candidate_division_WS3_unclassified	Candidate_division_WS3_unclassified
Otu00856	Bacteria	Proteobacteria	Gammaproteobacteria	Vibrioles	Vibrioceae	Vibrio
Otu00858	Bacteria	Chloroflexi	Dehalococcoidia	vadinBA26	vadinBA26_unclassified
Otu00859	Bacteria	Actinobacteria	Actinobacteria	Micrococcales	Brevibacteriaceae	Brevibacterium
Otu00860	Bacteria	Bacteroidetes	Flavobacteriia	Flavobacteriales	Flavobacteriaceae	Flavobacterium
Otu00861	Bacteria	Planctomycetes	Planctomycetes_unclassified	Planctomycetes_unclassified	Planctomycetes_unclassified
Otu00862	Bacteria	Proteobacteria	Gammaproteobacteria	Order_Incertae_Sedis	Family_Incertae_Sedis	Marinicella
Otu00864	Bacteria	Chloroflexi	Dehalococcoidia	Dehalococcoidia_unclassified	Dehalococcoidia_unclassified
Otu00865	Bacteria	Proteobacteria	Deltaproteobacteria	Bdellovibrioles	Bacteriovoracaceae	Deferrisoma
Otu00866	Bacteria	Proteobacteria	Deltaproteobacteria	Desulfuromodales	Desulfuromodales_unclassified
Otu00867	Bacteria	Proteobacteria	Gammaproteobacteria	Gammaproteobacteria_Incertae_Sedis	Unknown_Family	Thiohalophilus
Otu00868	Bacteria	Planctomycetes	MD2896-B258	MD2896-B258_unclassified	MD2896-B258_unclassified
Otu00869	Bacteria	Candidate_division_OD1	Candidate_division_OD1_unclassified	Candidate_division_OD1_unclassified	Candidate_division_OD1_unclassified
Otu00871	Bacteria	Chloroflexi	Dehalococcoidia	MSBL5	MSBL5_unclassified
Otu00872	Bacteria	Proteobacteria	Alphaproteobacteria	Sphingomodales	Sphingomodaceae	Sphingobium
Otu00873	Bacteria	Chloroflexi	Dehalococcoidia	MSBL5	MSBL5_unclassified
Otu00875	Bacteria	Deferribacteres	Deferribacteres	Deferribacterales	Deferribacterales_Incertae_Sedis	Caldithrix
Otu00876	Bacteria	Chloroflexi	Dehalococcoidia	Dehalococcoidia_unclassified	Dehalococcoidia_unclassified
Otu00877	Bacteria	Chloroflexi	Dehalococcoidia	Sh765B-AG-111	Sh765B-AG-111_unclassified
Otu00878	Bacteria	Firmicutes	Bacilli	Bacillales	Bacillales_unclassified
Otu00879	Bacteria	Actinobacteria	OPB41	OPB41_unclassified	OPB41_unclassified
Otu00881	Bacteria	Proteobacteria	Deltaproteobacteria	Deltaproteobacteria_unclassified	Deltaproteobacteria_unclassified
Otu00882	Bacteria	Proteobacteria	Alphaproteobacteria	Rhizobiales	Hyphomicrobiaceae
Otu00883	Bacteria	Planctomycetes	Planctomycetacia	Planctomycetales	Planctomycetaceae
Otu00884	Bacteria	Planctomycetes	Phycisphaerae	Phycisphaerales	Phycisphaerales_unclassified
Otu00885	Bacteria	Candidate_division_KB1	Candidate_division_KB1_unclassified	Candidate_division_KB1_unclassified	Candidate_division_KB1_unclassified
Otu00886	Bacteria	Proteobacteria	Alphaproteobacteria	Rhizobiales	Rhizobiales_unclassified
Otu00887	Bacteria	Candidate_division_WS3	Candidate_division_WS3_unclassified	Candidate_division_WS3_unclassified	Candidate_division_WS3_unclassified
Otu00888	Bacteria	Proteobacteria	Gammaproteobacteria	Xanthomodales	JTB255_marine_benthic_group
Otu00889	Bacteria	Proteobacteria	Alphaproteobacteria	Rhodospirillales	Rhodospirillaceae	Defluviicoccus
Otu00890	Bacteria	Chloroflexi	Dehalococcoidia	Sh765B-AG-111	Sh765B-AG-111_unclassified
Otu00891	Bacteria	Candidate_division_WS3	Candidate_division_WS3_unclassified	Candidate_division_WS3_unclassified	Candidate_division_WS3_unclassified
Otu00892	Archaea	Euryarchaeota	Thermoplasmata	Marine_Benthic_Group_E	Marine_Benthic_Group_E_unclassified
Otu00893	Bacteria	Proteobacteria	Betaproteobacteria	Burkholderiales	Comamodaceae
Otu00894	Bacteria	Actinobacteria	Acidimicrobiia	Acidimicrobiales	OM1_clade	Candidatus_Actinomari
Otu00896	Bacteria	Chloroflexi	Dehalococcoidia	Dehalococcoidia_unclassified	Dehalococcoidia_unclassified
Otu00897	Archaea	Thaumarchaeota	Marine_Group_I	Marine_Group_I_unclassified	Marine_Group_I_unclassified
Otu00898	Bacteria	Chloroflexi	Dehalococcoidia	vadinBA26	vadinBA26_unclassified
Otu00900	Bacteria	Chloroflexi	Dehalococcoidia	Dehalococcoidia_unclassified	Dehalococcoidia_unclassified
Otu00901	Bacteria	Actinobacteria	Actinobacteria	Pseudonocardiales	Pseudonocardiaceae	Pseudonocardia
Otu00902	Archaea	Euryarchaeota	Euryarchaeota_unclassified	Euryarchaeota_unclassified	Euryarchaeota_unclassified
Otu00904	Bacteria	Proteobacteria	Alphaproteobacteria	Sphingomodales	Sphingomodaceae
Otu00905	Bacteria	Proteobacteria	Deltaproteobacteria	Desulfobacterales	Desulfobacteraceae
Otu00906	Bacteria	Proteobacteria	Deltaproteobacteria	Desulfarculales	Desulfarculaceae
Otu00907	Bacteria	Cyanobacteria	Cyanobacteria	Cyanobacteria_unclassified	Cyanobacteria_unclassified
Otu00908	Bacteria	Chloroflexi	Dehalococcoidia	Dehalococcoidia_unclassified	Dehalococcoidia_unclassified
Otu00909	Bacteria	Acidobacteria	Acidobacteria	Acidobacteriales	Acidobacteriaceae_(Subgroup_1)	Candidatus_Koribacter
Otu00910	Bacteria	Proteobacteria	Alphaproteobacteria	Rhizobiales	Hyphomicrobiaceae	Hyphomicrobium
Otu00911	Bacteria	Bacteroidetes	Sphingobacteriia	Sphingobacteriales	WCHB1-69
Otu00912	Bacteria	Proteobacteria	Alphaproteobacteria	Rhizobiales	alphaI_cluster
Otu00914	Archaea	Thaumarchaeota	Marine_Group_I	Marine_Group_I_unclassified	Marine_Group_I_unclassified
Otu00915	Bacteria	Planctomycetes	Phycisphaerae	MSBL9	MSBL9_unclassified
Otu00916	Bacteria	Chloroflexi	Dehalococcoidia	Dehalococcoidia_unclassified	Dehalococcoidia_unclassified
Otu00917	Bacteria	Proteobacteria	Deltaproteobacteria	Desulfobacterales	Desulfobulbaceae
Otu00918	Bacteria	Actinobacteria	Acidimicrobiia	Acidimicrobiales	OM1_clade
Otu00919	Bacteria	Chloroflexi	Dehalococcoidia	Dehalococcoidia_unclassified	Dehalococcoidia_unclassified
Otu00920	Bacteria	Proteobacteria	Deltaproteobacteria	Desulfuromodales	Desulfuromodales_unclassified
Otu00924	Bacteria	Proteobacteria	Deltaproteobacteria	Desulfobacterales	Desulfobulbaceae	Desulfotalea
Otu00925	Archaea	Thaumarchaeota	Marine_Group_I	Unknown_Order	Unknown_Family
Otu00927	Bacteria	Proteobacteria	Deltaproteobacteria	Desulfarculales	Desulfarculaceae
Otu00928	Archaea	Euryarchaeota	Euryarchaeota_unclassified	Euryarchaeota_unclassified	Euryarchaeota_unclassified
Otu00930	Bacteria	Candidate_division_OD1	Candidate_division_OD1_unclassified	Candidate_division_OD1_unclassified	Candidate_division_OD1_unclassified
Otu00933	Bacteria	Proteobacteria	Gammaproteobacteria	Xanthomodales	Xanthomodaceae	Lysobacter
Otu00935	Bacteria	Bacteroidetes	BD2-2	BD2-2_unclassified	BD2-2_unclassified
Otu00936	Bacteria	Actinobacteria	Acidimicrobiia	Acidimicrobiales	Sva0996_marine_group
Otu00937	Bacteria	Firmicutes	Bacilli	Bacillales	Family_XII	Exiguobacterium
Otu00938	Archaea	Euryarchaeota	Halobacteria	Halobacteriales	Deep_Sea_Hydrothermal_Vent_Gp_6(DHVEG-6)
Otu00939	Bacteria	Acidobacteria	Subgroup_22	Subgroup_22_unclassified	Subgroup_22_unclassified
Otu00940	Bacteria	Chloroflexi	Dehalococcoidia	Dehalococcoidia_unclassified	Dehalococcoidia_unclassified
Otu00941	Bacteria	Proteobacteria	Proteobacteria_unclassified	Proteobacteria_unclassified	Proteobacteria_unclassified
Otu00942	Bacteria	Chloroflexi	Dehalococcoidia	vadinBA26	vadinBA26_unclassified
Otu00943	Bacteria	Candidate_division_WS3	Unknown_Class	Unknown_Order	Unknown_Family	Candidatus_Latescibacter
Otu00944	Bacteria	Planctomycetes	Phycisphaerae	Phycisphaerales	ODP1230B30.02_sediment_group
Otu00945	Bacteria	Chloroflexi	Dehalococcoidia	Dehalococcoidia_unclassified	Dehalococcoidia_unclassified
Otu00946	Bacteria	Chloroflexi	Dehalococcoidia	Sh765B-AG-111	Sh765B-AG-111_unclassified
Otu00947	Bacteria	Actinobacteria	Acidimicrobiia	Acidimicrobiales	OM1_clade
Otu00948	Bacteria	Proteobacteria	Alphaproteobacteria	Rhizobiales	JG35-K1-AG5
Otu00949	Bacteria	Chloroflexi	Dehalococcoidia	Dehalococcoidia_unclassified	Dehalococcoidia_unclassified
Otu00950	Bacteria	Firmicutes	Bacilli	Bacillales	Paenibacillaceae	Paenibacillus
Otu00951	Bacteria	Chloroflexi	Dehalococcoidia	Dehalococcoidia_unclassified	Dehalococcoidia_unclassified
Otu00952	Bacteria	Proteobacteria	Epsilonproteobacteria	Campylobacterales	Helicobacteraceae	Sulfurimos
Otu00954	Bacteria	Deferribacteres	Deferribacteres	Deferribacterales	Deferribacterales_Incertae_Sedis	Caldithrix
Otu00955	Bacteria	Proteobacteria	Deltaproteobacteria	Myxococcales	Cystobacteraceae	Aeromyxobacter
Otu00956	Bacteria	Planctomycetes	Phycisphaerae	MSBL9	MSBL9_unclassified
Otu00957	Bacteria	Proteobacteria	Gammaproteobacteria	Oceanospirillales	OM182_clade
Otu00958	Bacteria	Candidate_division_WS3	Unknown_Class	Unknown_Order	Unknown_Family	Candidatus_Latescibacter
Otu00959	Bacteria	Acidobacteria	Holophagae	Subgroup_23	Subgroup_23_unclassified
Otu00960	Bacteria	Chloroflexi	Dehalococcoidia	Sh765B-AG-111	Sh765B-AG-111_unclassified
Otu00961	Bacteria	Chloroflexi	Dehalococcoidia	Dehalococcoidia_unclassified	Dehalococcoidia_unclassified
Otu00962	Bacteria	Proteobacteria	Alphaproteobacteria	Sphingomodales	Sphingomodales_unclassified
Otu00963	Bacteria	Firmicutes	Clostridia	Halaerobiales	64K2
Otu00964	Bacteria	Proteobacteria	Alphaproteobacteria	Caulobacterales	Caulobacteraceae	Brevundimos
Otu00965	Archaea	Euryarchaeota	Halobacteria	Halobacteriales	Deep_Sea_Hydrothermal_Vent_Gp_6(DHVEG-6)
Otu00966	Bacteria	Planctomycetes	Phycisphaerae	MSBL9	MSBL9_unclassified
Otu00967	Bacteria	Deferribacteres	Deferribacteres	Deferribacterales	SAR406_clade(Marine_group_A)
Otu00968	Bacteria	Chloroflexi	Aerolineae	Aerolineales	Aerolineaceae
Otu00969	Bacteria	Candidate_division_OP11	Candidate_division_OP11_unclassified	Candidate_division_OP11_unclassified	Candidate_division_OP11_unclassified
Otu00970	Bacteria	Proteobacteria	Alphaproteobacteria	Rhodospirillales	Rhodospirillaceae	Skermanella
Otu00971	Bacteria	Candidate_division_OD1	Candidate_division_OD1_unclassified	Candidate_division_OD1_unclassified	Candidate_division_OD1_unclassified
Otu00972	Bacteria	Chloroflexi	Dehalococcoidia	Sh765B-AG-111	Sh765B-AG-111_unclassified
Otu00973	Bacteria	Bacteroidetes	SB-5	SB-5_unclassified	SB-5_unclassified
Otu00974	Bacteria	Proteobacteria	Proteobacteria_unclassified	Proteobacteria_unclassified	Proteobacteria_unclassified
Otu00976	Bacteria	Chloroflexi	Dehalococcoidia	Dehalococcoidia_unclassified	Dehalococcoidia_unclassified
Otu00978	Bacteria	TA06	TA06_unclassified	TA06_unclassified	TA06_unclassified
Otu00980	Bacteria	Chloroflexi	Dehalococcoidia	Dehalococcoidia_unclassified	Dehalococcoidia_unclassified
Otu00981	Bacteria	Chloroflexi	Chloroflexi_unclassified	Chloroflexi_unclassified	Chloroflexi_unclassified
Otu00982	Bacteria	Proteobacteria	Deltaproteobacteria	Desulfobacterales	Desulfobacteraceae	Sva0081_sediment_group
Otu00984	Bacteria	Proteobacteria	Gammaproteobacteria	Order_Incertae_Sedis	Family_Incertae_Sedis	Marinicella
Otu00985	Bacteria	Planctomycetes	Planctomycetes_unclassified	Planctomycetes_unclassified	Planctomycetes_unclassified
Otu00986	Bacteria	Chloroflexi	Dehalococcoidia	Dehalococcoidia_unclassified	Dehalococcoidia_unclassified
Otu00988	Bacteria	Planctomycetes	Pla4_lineage	Pla4_lineage_unclassified	Pla4_lineage_unclassified
Otu00991	Archaea	Euryarchaeota	Methanomicrobia	ANME-1	ANME-1b
Otu00993	Bacteria	Chloroflexi	Dehalococcoidia	Dehalococcoidia_unclassified	Dehalococcoidia_unclassified
Otu00994	Bacteria	Planctomycetes	Phycisphaerae	MSBL9	MSBL9_unclassified
Otu00995	Bacteria	Planctomycetes	Phycisphaerae	Phycisphaerales	Phycisphaerales_unclassified
Otu00996	Bacteria	BHI80-139	BHI80-139_unclassified	BHI80-139_unclassified	BHI80-139_unclassified
Otu00998	Bacteria	Chloroflexi	Dehalococcoidia	Dehalococcoidia_unclassified	Dehalococcoidia_unclassified
Otu01000	Bacteria	Proteobacteria	Gammaproteobacteria	Gammaproteobacteria_unclassified	Gammaproteobacteria_unclassified
Otu01001	Bacteria	Chloroflexi	Chloroflexi_unclassified	Chloroflexi_unclassified	Chloroflexi_unclassified
Otu01002	Bacteria	Actinobacteria	Actinobacteria	Actinobacteria_unclassified	Actinobacteria_unclassified
Otu01003	Bacteria	Chloroflexi	Chloroflexi_unclassified	Chloroflexi_unclassified	Chloroflexi_unclassified
Otu01004	Bacteria	Proteobacteria	Gammaproteobacteria	Thiotrichales	Thiotrichaceae	Cocleimos
Otu01005	Bacteria	Chloroflexi	KD4-96	KD4-96_unclassified	KD4-96_unclassified
Otu01006	Bacteria	Chloroflexi	Dehalococcoidia	Dehalococcoidia_unclassified	Dehalococcoidia_unclassified
Otu01007	Bacteria	Candidate_division_OP3	Candidate_division_OP3_unclassified	Candidate_division_OP3_unclassified	Candidate_division_OP3_unclassified
Otu01008	Bacteria	Chloroflexi	Dehalococcoidia	Dehalococcoidia_unclassified	Dehalococcoidia_unclassified
Otu01009	Bacteria	Proteobacteria	Deltaproteobacteria	Desulfobacterales	Desulfobacteraceae	Desulfosarci
Otu01010	Archaea	Euryarchaeota	Euryarchaeota_unclassified	Euryarchaeota_unclassified	Euryarchaeota_unclassified
Otu01011	Bacteria	Bacteroidetes	Bacteroidetes_unclassified	Bacteroidetes_unclassified	Bacteroidetes_unclassified
Otu01012	Bacteria	Chlorobi	Igvibacteria	Igvibacteriales	Igvibacteriales_unclassified
Otu01013	Bacteria	Acidobacteria	Subgroup_22	Subgroup_22_unclassified	Subgroup_22_unclassified
Otu01014	Bacteria	Chloroflexi	Dehalococcoidia	GIF3	GIF3_unclassified
Otu01015	Bacteria	Chloroflexi	Chloroflexi_unclassified	Chloroflexi_unclassified	Chloroflexi_unclassified
Otu01016	Bacteria	Chloroflexi	Dehalococcoidia	Sh765B-AG-111	Sh765B-AG-111_unclassified
Otu01017	Bacteria	Chloroflexi	Aerolineae	Aerolineales	Aerolineaceae
Otu01018	Bacteria	Proteobacteria	Betaproteobacteria	Rhodocyclales	Rhodocyclaceae
Otu01019	Bacteria	Chlorobi	Igvibacteria	Igvibacteriales	PHOS-HE36
Otu01020	Bacteria	Proteobacteria	Alphaproteobacteria	Caulobacterales	Caulobacteraceae	Brevundimos
Otu01021	Bacteria	Chloroflexi	Dehalococcoidia	vadinBA26	vadinBA26_unclassified
Otu01022	Bacteria	Chloroflexi	Dehalococcoidia	Dehalococcoidia_unclassified	Dehalococcoidia_unclassified
Otu01024	Bacteria	Bacteroidetes	Bacteroidia	Bacteroidales	Prevotellaceae	Alloprevotella
Otu01025	Archaea	Euryarchaeota	Methanomicrobia	ANME-1	ANME-1b
Otu01026	Bacteria	Planctomycetes	Phycisphaerae	MSBL9	MSBL9_unclassified
Otu01027	Bacteria	Proteobacteria	Deltaproteobacteria	Desulfarculales	Desulfarculaceae
Otu01028	Bacteria	Chloroflexi	Aerolineae	Aerolineales	Aerolineaceae
Otu01029	Bacteria	Chloroflexi	Dehalococcoidia	Dehalococcoidia_unclassified	Dehalococcoidia_unclassified
Otu01030	Bacteria	Chloroflexi	Dehalococcoidia	Sh765B-AG-111	Sh765B-AG-111_unclassified
Otu01031	Bacteria	Candidate_division_OP3	Candidate_division_OP3_unclassified	Candidate_division_OP3_unclassified	Candidate_division_OP3_unclassified
Otu01032	Bacteria	Bacteroidetes	Bacteroidetes_unclassified	Bacteroidetes_unclassified	Bacteroidetes_unclassified
Otu01033	Bacteria	Proteobacteria	Gammaproteobacteria	Gammaproteobacteria_unclassified	Gammaproteobacteria_unclassified
Otu01034	Bacteria	Candidate_division_OP3	Candidate_division_OP3_unclassified	Candidate_division_OP3_unclassified	Candidate_division_OP3_unclassified
Otu01036	Bacteria	Lentisphaerae	WCHB1-41	WCHB1-41_unclassified	WCHB1-41_unclassified
Otu01037	Bacteria	Proteobacteria	Alphaproteobacteria	Rhodospirillales	Acetobacteraceae
Otu01038	Bacteria	Candidate_division_OD1	Candidate_division_OD1_unclassified	Candidate_division_OD1_unclassified	Candidate_division_OD1_unclassified
Otu01039	Bacteria	Candidate_division_OD1	Candidate_division_OD1_unclassified	Candidate_division_OD1_unclassified	Candidate_division_OD1_unclassified
Otu01040	Bacteria	Planctomycetes	Phycisphaerae	mle1-8	mle1-8_unclassified
Otu01041	Bacteria	Chloroflexi	S085	S085_unclassified	S085_unclassified
Otu01042	Bacteria	Chloroflexi	Dehalococcoidia	Dehalococcoidia_unclassified	Dehalococcoidia_unclassified
Otu01043	Bacteria	Chloroflexi	Aerolineae	Aerolineales	Aerolineaceae
Otu01044	Bacteria	Actinobacteria	Actinobacteria	Kineosporiales	Kineosporiaceae	Kineococcus
Otu01045	Bacteria	Spirochaetae	Spirochaetes	Spirochaetales	Spirochaetaceae	Spirochaeta
Otu01046	Bacteria	Proteobacteria	Gammaproteobacteria	Gammaproteobacteria_unclassified	Gammaproteobacteria_unclassified
Otu01047	Bacteria	Proteobacteria	Alphaproteobacteria	Rhodobacterales	Rhodobacteraceae	Rubellimicrobium
Otu01048	Bacteria	Proteobacteria	Deltaproteobacteria	Myxococcales	Myxococcales_unclassified
Otu01049	Bacteria	Chloroflexi	Dehalococcoidia	Dehalococcoidia_unclassified	Dehalococcoidia_unclassified
Otu01050	Bacteria	Chloroflexi	Dehalococcoidia	Dehalococcoidia_unclassified	Dehalococcoidia_unclassified
Otu01051	Archaea	Euryarchaeota	Thermoplasmata	Thermoplasmatales	CCA47
Otu01053	Bacteria	Planctomycetes	Phycisphaerae	MSBL9	MSBL9_unclassified
Otu01054	Bacteria	Chloroflexi	Aerolineae	Aerolineales	Aerolineaceae
Otu01055	Bacteria	Chloroflexi	Dehalococcoidia	Dehalococcoidia_unclassified	Dehalococcoidia_unclassified
Otu01056	Bacteria	Planctomycetes	Phycisphaerae	Phycisphaerales	ODP1230B30.02_sediment_group
Otu01057	Bacteria	Planctomycetes	Planctomycetacia	Planctomycetales	Planctomycetaceae
Otu01058	Bacteria	Acidobacteria	Acidobacteria	Subgroup_21	Subgroup_21_unclassified
Otu01059	Bacteria	Candidate_division_OD1	Candidate_division_OD1_unclassified	Candidate_division_OD1_unclassified	Candidate_division_OD1_unclassified
Otu01060	Bacteria	Chloroflexi	Dehalococcoidia	poli-4B-65	poli-4B-65_unclassified
Otu01061	Bacteria	Firmicutes	Bacilli	Bacillales	Bacillaceae
Otu01062	Bacteria	Proteobacteria	Gammaproteobacteria	Xanthomodales	Xanthomodaceae	Stenotrophomos
Otu01063	Bacteria	Planctomycetes	Phycisphaerae	MSBL9	MSBL9_unclassified
Otu01064	Bacteria	Chloroflexi	Dehalococcoidia	Dehalococcoidia_unclassified	Dehalococcoidia_unclassified
Otu01065	Bacteria	Candidate_division_OD1	Candidate_division_OD1_unclassified	Candidate_division_OD1_unclassified	Candidate_division_OD1_unclassified
Otu01066	Bacteria	Proteobacteria	Deltaproteobacteria	Deltaproteobacteria_unclassified	Deltaproteobacteria_unclassified
Otu01067	Bacteria	Candidate_division_OP11	Candidate_division_OP11_unclassified	Candidate_division_OP11_unclassified	Candidate_division_OP11_unclassified
Otu01068	Bacteria	TA06	TA06_unclassified	TA06_unclassified	TA06_unclassified
Otu01069	Bacteria	Planctomycetes	Phycisphaerae	ODP1230B30.09	ODP1230B30.09_unclassified
Otu01070	Bacteria	Bacteroidetes	Sphingobacteriia	Sphingobacteriales	Saprospiraceae
Otu01071	Bacteria	Candidate_division_OP3	Candidate_division_OP3_unclassified	Candidate_division_OP3_unclassified	Candidate_division_OP3_unclassified
Otu01073	Bacteria	Proteobacteria	Alphaproteobacteria	Alphaproteobacteria_unclassified	Alphaproteobacteria_unclassified
Otu01074	Bacteria	Proteobacteria	Alphaproteobacteria	SAR11_clade	Surface_4
Otu01075	Bacteria	Spirochaetae	Spirochaetes	Kazan-3B-09	Kazan-3B-09_unclassified
Otu01077	Bacteria	Candidate_division_OP3	Candidate_division_OP3_unclassified	Candidate_division_OP3_unclassified	Candidate_division_OP3_unclassified
Otu01079	Bacteria	Chloroflexi	Dehalococcoidia	Sh765B-AG-111	Sh765B-AG-111_unclassified
Otu01080	Bacteria	Proteobacteria	Gammaproteobacteria	Methylococcales	Methylococcales_unclassified
Otu01082	Bacteria	Chloroflexi	Dehalococcoidia	vadinBA26	vadinBA26_unclassified
Otu01083	Bacteria	Actinobacteria	Actinobacteria	Propionibacteriales	Nocardioidaceae	Aeromicrobium
Otu01085	Bacteria	Chloroflexi	Dehalococcoidia	Dehalococcoidia_unclassified	Dehalococcoidia_unclassified
Otu01086	Bacteria	Proteobacteria	Deltaproteobacteria	Desulfobacterales	Desulfobulbaceae	Desulfocapsa
Otu01087	Bacteria	Proteobacteria	Alphaproteobacteria	Rhizobiales	Phyllobacteriaceae	Pseudahrensia
Otu01088	Bacteria	Bacteroidetes	Bacteroidetes_unclassified	Bacteroidetes_unclassified	Bacteroidetes_unclassified
Otu01089	Bacteria	Candidate_division_OD1	Unknown_Class	Unknown_Order	Unknown_Family	Candidatus_Paceibacter
Otu01090	Bacteria	Proteobacteria	Epsilonproteobacteria	Campylobacterales	Helicobacteraceae	Sulfurimos
Otu01091	Bacteria	Chloroflexi	Aerolineae	Aerolineales	Aerolineaceae
Otu01092	Bacteria	Candidate_division_KB1	Candidate_division_KB1_unclassified	Candidate_division_KB1_unclassified	Candidate_division_KB1_unclassified
Otu01093	Bacteria	Candidate_division_OD1	Candidate_division_OD1_unclassified	Candidate_division_OD1_unclassified	Candidate_division_OD1_unclassified
Otu01094	Bacteria	Proteobacteria	Deltaproteobacteria	Desulfobacterales	Desulfobacteraceae
Otu01095	Bacteria	Chloroflexi	Dehalococcoidia	Dehalococcoidia_unclassified	Dehalococcoidia_unclassified
Otu01096	Bacteria	Candidate_division_WS3	Unknown_Class	Unknown_Order	Unknown_Family	Candidatus_Latescibacter
Otu01097	Bacteria	Proteobacteria	Gammaproteobacteria	Chromatiales	Chromatiaceae	Nitrosococcus
Otu01098	Archaea	Thaumarchaeota	Group_C3	Group_C3_unclassified	Group_C3_unclassified
Otu01099	Bacteria	Bacteroidetes	Cytophagia	Cytophagales	Cyclobacteriaceae
Otu01100	Bacteria	Chloroflexi	Dehalococcoidia	Sh765B-AG-111	Sh765B-AG-111_unclassified
Otu01101	Bacteria	Chloroflexi	Dehalococcoidia	Sh765B-AG-111	Sh765B-AG-111_unclassified
Otu01103	Bacteria	Planctomycetes	Phycisphaerae	mle1-8	mle1-8_unclassified
Otu01104	Bacteria	Planctomycetes	Phycisphaerae	CCM11a	CCM11a_unclassified
Otu01105	Bacteria	Acidobacteria	Acidobacteria	Subgroup_15	Subgroup_15_unclassified
Otu01106	Bacteria	Proteobacteria	Gammaproteobacteria	Oceanospirillales	Oceanospirillaceae	Marinobacterium
Otu01107	Archaea	Thaumarchaeota	Miscellaneous_Crerchaeotic_Group	Miscellaneous_Crerchaeotic_Group_unclassified	Miscellaneous_Crerchaeotic_Group_unclassified
Otu01108	Bacteria	Spirochaetae	Spirochaetes	Spirochaetales	Spirochaetaceae	Spirochaeta
Otu01109	Bacteria	Chloroflexi	Dehalococcoidia	vadinBA26	vadinBA26_unclassified
Otu01110	Bacteria	Gemmatimodetes	Gemmatimodetes	PAUC43f_marine_benthic_group	PAUC43f_marine_benthic_group_unclassified
Otu01111	Bacteria	Bacteroidetes	BD2-2	BD2-2_unclassified	BD2-2_unclassified
Otu01112	Bacteria	Actinobacteria	Acidimicrobiia	Acidimicrobiales	Sva0996_marine_group
Otu01113	Bacteria	Chloroflexi	Dehalococcoidia	Dehalococcoidia_unclassified	Dehalococcoidia_unclassified
Otu01114	Bacteria	Chlorobi	Igvibacteria	Igvibacteriales	Igvibacteriaceae	Igvibacterium
Otu01116	Bacteria	Deferribacteres	Deferribacteres	Deferribacterales	SAR406_clade(Marine_group_A)
Otu01117	Bacteria	Proteobacteria	Gammaproteobacteria	Alteromodales	Alteromodaceae
Otu01118	Bacteria	Proteobacteria	Gammaproteobacteria	Alteromodales	Colwelliaceae	Colwellia
Otu01119	Bacteria	Proteobacteria	Alphaproteobacteria	Alphaproteobacteria_unclassified	Alphaproteobacteria_unclassified
Otu01120	Bacteria	Chloroflexi	Dehalococcoidia	Dehalococcoidia_unclassified	Dehalococcoidia_unclassified
Otu01121	Archaea	Euryarchaeota	Halobacteria	Halobacteriales	Deep_Sea_Hydrothermal_Vent_Gp_6(DHVEG-6)
Otu01122	Bacteria	Proteobacteria	Alphaproteobacteria	Caulobacterales	Caulobacteraceae	Caulobacter
Otu01123	Bacteria	Bacteroidetes	SB-5	SB-5_unclassified	SB-5_unclassified
Otu01124	Bacteria	Chloroflexi	Dehalococcoidia	Dehalococcoidia_unclassified	Dehalococcoidia_unclassified
Otu01125	Bacteria	Chloroflexi	Dehalococcoidia	Dehalococcoidia_unclassified	Dehalococcoidia_unclassified
Otu01127	Bacteria	Bacteroidetes	Cytophagia	Cytophagales	Cytophagaceae	Hymenobacter
Otu01128	Archaea	Euryarchaeota	Euryarchaeota_unclassified	Euryarchaeota_unclassified	Euryarchaeota_unclassified
Otu01129	Bacteria	Proteobacteria	Alphaproteobacteria	Rhodospirillales	Rhodospirillaceae	Azospirillum
Otu01130	Bacteria	Chloroflexi	Dehalococcoidia	Dehalococcoidia_unclassified	Dehalococcoidia_unclassified
Otu01131	Bacteria	Proteobacteria	Alphaproteobacteria	Rhodospirillales	MSB-1E8
Otu01133	Bacteria	Cyanobacteria	Cyanobacteria	SubsectionI	FamilyI	Synechococcus
Otu01134	Archaea	Euryarchaeota	Euryarchaeota_unclassified	Euryarchaeota_unclassified	Euryarchaeota_unclassified
Otu01135	Bacteria	Chloroflexi	Aerolineae	Aerolineales	Aerolineaceae
Otu01136	Bacteria	Planctomycetes	Planctomycetacia	Planctomycetales	Planctomycetaceae	Pir4_lineage
Otu01137	Bacteria	Candidate_division_JS1	Candidate_division_JS1_unclassified	Candidate_division_JS1_unclassified	Candidate_division_JS1_unclassified
Otu01138	Archaea	Euryarchaeota	Thermoplasmata	Thermoplasmatales	Marine_Benthic_Group_D_and_DHVEG-1
Otu01139	Bacteria	Chloroflexi	Chloroflexi_unclassified	Chloroflexi_unclassified	Chloroflexi_unclassified
Otu01140	Archaea	Thaumarchaeota	Miscellaneous_Crerchaeotic_Group	Miscellaneous_Crerchaeotic_Group_unclassified	Miscellaneous_Crerchaeotic_Group_unclassified
Otu01141	Bacteria	Actinobacteria	Actinobacteria	Frankiales	kamurellaceae	kamurella
Otu01142	Bacteria	Chloroflexi	Dehalococcoidia	Dehalococcoidia_unclassified	Dehalococcoidia_unclassified
Otu01143	Bacteria	Chloroflexi	Dehalococcoidia	vadinBA26	vadinBA26_unclassified
Otu01144	Bacteria	Chloroflexi	Dehalococcoidia	vadinBA26	vadinBA26_unclassified
Otu01145	Bacteria	Chloroflexi	Dehalococcoidia	Dehalococcoidia_unclassified	Dehalococcoidia_unclassified
Otu01146	Bacteria	Candidate_division_JS1	Candidate_division_JS1_unclassified	Candidate_division_JS1_unclassified	Candidate_division_JS1_unclassified
Otu01147	Bacteria	Chloroflexi	Dehalococcoidia	vadinBA26	vadinBA26_unclassified
Otu01148	Bacteria	NPL-UPA2	NPL-UPA2_unclassified	NPL-UPA2_unclassified	NPL-UPA2_unclassified
Otu01149	Bacteria	Chloroflexi	Dehalococcoidia	Dehalococcoidia_unclassified	Dehalococcoidia_unclassified
Otu01150	Bacteria	TA06	TA06_unclassified	TA06_unclassified	TA06_unclassified
Otu01151	Bacteria	Proteobacteria	Deltaproteobacteria	Desulfobacterales	Desulfobulbaceae	Desulfobulbus
Otu01152	Bacteria	Lentisphaerae	Lentisphaerae_unclassified	Lentisphaerae_unclassified	Lentisphaerae_unclassified
Otu01153	Bacteria	Proteobacteria	Gammaproteobacteria	Xanthomodales	JTB255_marine_benthic_group
Otu01154	Bacteria	Chloroflexi	Dehalococcoidia	Dehalococcoidia_unclassified	Dehalococcoidia_unclassified
Otu01155	Bacteria	Bacteroidetes	Flavobacteriia	Flavobacteriales	Cryomorphaceae	Fluviicola
Otu01156	Bacteria	Proteobacteria	Proteobacteria_unclassified	Proteobacteria_unclassified	Proteobacteria_unclassified
Otu01157	Archaea	Thaumarchaeota	Miscellaneous_Crerchaeotic_Group	Miscellaneous_Crerchaeotic_Group_unclassified	Miscellaneous_Crerchaeotic_Group_unclassified
Otu01158	Bacteria	Chloroflexi	Dehalococcoidia	poli-4B-65	poli-4B-65_unclassified
Otu01159	Bacteria	Proteobacteria	Deltaproteobacteria	Deltaproteobacteria_unclassified	Deltaproteobacteria_unclassified
Otu01160	Bacteria	Bacteroidetes	Sphingobacteriia	Sphingobacteriales	Chitinophagaceae
Otu01161	Bacteria	Proteobacteria	Alphaproteobacteria	Rhizobiales	Methylobacteriaceae
Otu01162	Bacteria	Deferribacteres	Deferribacteres	Deferribacterales	Deferribacterales_Incertae_Sedis	Caldithrix
Otu01163	Archaea	Euryarchaeota	Thermoplasmata	Thermoplasmatales	Marine_Group_III
Otu01164	Bacteria	Candidate_division_OD1	Candidate_division_OD1_unclassified	Candidate_division_OD1_unclassified	Candidate_division_OD1_unclassified
Otu01165	Bacteria	Proteobacteria	Deltaproteobacteria	Desulfobacterales	Desulfobacteraceae
Otu01166	Bacteria	Chloroflexi	SAR202_clade	SAR202_clade_unclassified	SAR202_clade_unclassified
Otu01167	Bacteria	Spirochaetae	Spirochaetes	Spirochaetales	Spirochaetaceae	Spirochaeta
Otu01168	Bacteria	Proteobacteria	Proteobacteria_unclassified	Proteobacteria_unclassified	Proteobacteria_unclassified
Otu01169	Bacteria	Proteobacteria	Deltaproteobacteria	Sh765B-TzT-29	Sh765B-TzT-29_unclassified
Otu01171	Bacteria	Chloroflexi	Dehalococcoidia	Dehalococcoidia_unclassified	Dehalococcoidia_unclassified
Otu01172	Bacteria	Proteobacteria	Deltaproteobacteria	Desulfarculales	Desulfarculaceae
Otu01174	Bacteria	Proteobacteria	Deltaproteobacteria	DTB120	DTB120_unclassified
Otu01175	Bacteria	Candidate_division_OP3	Candidate_division_OP3_unclassified	Candidate_division_OP3_unclassified	Candidate_division_OP3_unclassified
Otu01176	Bacteria	Cyanobacteria	Cyanobacteria	SubsectionI	FamilyI	Synechococcus
Otu01177	Bacteria	Proteobacteria	Deltaproteobacteria	Desulfobacterales	Desulfobacteraceae
Otu01178	Bacteria	Actinobacteria	Acidimicrobiia	Acidimicrobiales	OM1_clade
Otu01180	Bacteria	Candidate_division_OP3	Candidate_division_OP3_unclassified	Candidate_division_OP3_unclassified	Candidate_division_OP3_unclassified
Otu01181	Bacteria	Chloroflexi	Dehalococcoidia	Dehalococcoidia_unclassified	Dehalococcoidia_unclassified
Otu01182	Bacteria	Proteobacteria	Gammaproteobacteria	Methylococcales	Methylococcales_unclassified(59)
Otu01183	Bacteria	Planctomycetes	Phycisphaerae	Phycisphaerae_unclassified	Phycisphaerae_unclassified
Otu01184	Bacteria	Candidate_division_OD1	Unknown_Class	Unknown_Order	Unknown_Family	Candidatus_Paceibacter
Otu01185	Bacteria	Planctomycetes	Planctomycetacia	Planctomycetales	Planctomycetaceae	Pir4_lineage
Otu01186	Bacteria	Acidobacteria	Subgroup_22	Subgroup_22_unclassified	Subgroup_22_unclassified
Otu01187	Bacteria	Candidate_division_WS3	Candidate_division_WS3_unclassified	Candidate_division_WS3_unclassified	Candidate_division_WS3_unclassified
Otu01188	Bacteria	Planctomycetes	Planctomycetes_unclassified	Planctomycetes_unclassified	Planctomycetes_unclassified
Otu01190	Bacteria	Planctomycetes	vadinHA49	vadinHA49_unclassified	vadinHA49_unclassified
Otu01191	Bacteria	Actinobacteria	Actinobacteria	Frankiales	Sporichthyaceae
Otu01192	Bacteria	Candidate_division_JS1	Candidate_division_JS1_unclassified	Candidate_division_JS1_unclassified	Candidate_division_JS1_unclassified
Otu01193	Bacteria	Chloroflexi	Dehalococcoidia	vadinBA26	vadinBA26_unclassified
Otu01194	Archaea	Euryarchaeota	Euryarchaeota_unclassified	Euryarchaeota_unclassified	Euryarchaeota_unclassified
Otu01195	Bacteria	Actinobacteria	Thermoleophilia	Solirubrobacterales	Elev-16S-1332
Otu01196	Bacteria	Proteobacteria	Deltaproteobacteria	Desulfobacterales	Desulfobacteraceae
Otu01197	Bacteria	Proteobacteria	Alphaproteobacteria	Rhodospirillales	Rhodospirillales_unclassified
Otu01198	Bacteria	Acidobacteria	Acidobacteria_unclassified	Acidobacteria_unclassified	Acidobacteria_unclassified
Otu01199	Bacteria	Chloroflexi	Dehalococcoidia	Dehalococcoidia_unclassified	Dehalococcoidia_unclassified
Otu01201	Archaea	Euryarchaeota	Euryarchaeota_unclassified	Euryarchaeota_unclassified	Euryarchaeota_unclassified
Otu01202	Bacteria	Chloroflexi	Dehalococcoidia	Dehalococcoidia_unclassified	Dehalococcoidia_unclassified
Otu01203	Archaea	Euryarchaeota	Euryarchaeota_unclassified	Euryarchaeota_unclassified	Euryarchaeota_unclassified
Otu01204	Bacteria	Cyanobacteria	Cyanobacteria	SubsectionII	FamilyII	Chroococcidiopsis
Otu01205	Bacteria	Proteobacteria	Epsilonproteobacteria	Campylobacterales	Campylobacteraceae	Campylobacter
Otu01207	Bacteria	Planctomycetes	Pla4_lineage	Pla4_lineage_unclassified	Pla4_lineage_unclassified
Otu01208	Bacteria	Proteobacteria	Gammaproteobacteria	Alteromodales	Alteromodaceae
Otu01209	Bacteria	Planctomycetes	Phycisphaerae	CCM11a	CCM11a_unclassified
Otu01210	Bacteria	Planctomycetes	Phycisphaerae	MSBL9	MSBL9_unclassified
Otu01211	Bacteria	Chloroflexi	Dehalococcoidia	Dehalococcoidia_unclassified	Dehalococcoidia_unclassified
Otu01212	Bacteria	Chloroflexi	Dehalococcoidia	MSBL5	MSBL5_unclassified
Otu01213	Bacteria	Proteobacteria	Deltaproteobacteria	43F-1404R	43F-1404R_unclassified
Otu01214	Archaea	Thaumarchaeota	Group_C3	Group_C3_unclassified	Group_C3_unclassified
Otu01215	Bacteria	Proteobacteria	Alphaproteobacteria	Sphingomodales	Sphingomodaceae	Novosphingobium
Otu01216	Bacteria	Nitrospirae	Nitrospira	Nitrospirales	29-Apr
Otu01217	Bacteria	Spirochaetae	Spirochaetes	Kazan-3B-09	Kazan-3B-09_unclassified
Otu01218	Bacteria	Chloroflexi	Dehalococcoidia	Dehalococcoidia_unclassified	Dehalococcoidia_unclassified
Otu01219	Bacteria	Planctomycetes	Phycisphaerae	MSBL9	MSBL9_unclassified
Otu01220	Bacteria	Proteobacteria	Epsilonproteobacteria	Campylobacterales	Helicobacteraceae	Sulfurovum
Otu01221	Bacteria	Proteobacteria	Alphaproteobacteria	Rhodospirillales	Rhodospirillales_unclassified
Otu01222	Bacteria	Planctomycetes	Phycisphaerae	Phycisphaerales	Phycisphaerales_unclassified
Otu01223	Bacteria	Candidate_division_JS1	Candidate_division_JS1_unclassified	Candidate_division_JS1_unclassified	Candidate_division_JS1_unclassified
Otu01225	Bacteria	Spirochaetae	Spirochaetes	Spirochaetales	Brevinemataceae	Brevinema
Otu01227	Bacteria	Planctomycetes	Phycisphaerae	Phycisphaerales	Phycisphaeraceae	Urania-1B-19_marine_sediment_group
Otu01228	Bacteria	Chloroflexi	Aerolineae	Aerolineales	Aerolineaceae
Otu01229	Bacteria	Chloroflexi	Dehalococcoidia	GIF3	GIF3_unclassified
Otu01230	Archaea	Euryarchaeota	Euryarchaeota_unclassified	Euryarchaeota_unclassified	Euryarchaeota_unclassified
Otu01232	Bacteria	Bacteroidetes	Bacteroidia	Bacteroidales	Porphyromodaceae	Porphyromos
Otu01233	Bacteria	Chloroflexi	Dehalococcoidia	vadinBA26	vadinBA26_unclassified
Otu01234	Bacteria	Chloroflexi	Dehalococcoidia	vadinBA26	vadinBA26_unclassified
Otu01235	Bacteria	Proteobacteria	Deltaproteobacteria	Desulfobacterales	Desulfobacteraceae	SEEP-SRB1
Otu01236	Bacteria	Proteobacteria	Gammaproteobacteria	Xanthomodales	JTB255_marine_benthic_group
Otu01237	Bacteria	Bacteroidetes	Bacteroidetes_unclassified	Bacteroidetes_unclassified	Bacteroidetes_unclassified
Otu01238	Bacteria	Proteobacteria	Deltaproteobacteria	Myxococcales	VHS-B3-70
Otu01239	Bacteria	Proteobacteria	Betaproteobacteria	Burkholderiales	Comamodaceae
Otu01240	Bacteria	TA06	TA06_unclassified	TA06_unclassified	TA06_unclassified
Otu01241	Bacteria	NPL-UPA2	NPL-UPA2_unclassified	NPL-UPA2_unclassified	NPL-UPA2_unclassified
Otu01242	Bacteria	Planctomycetes	Phycisphaerae	MSBL9	MSBL9_unclassified
Otu01243	Bacteria	Planctomycetes	Phycisphaerae	Phycisphaerales	Phycisphaerales_unclassified
Otu01245	Bacteria	Proteobacteria	Deltaproteobacteria	10bav-F6	10bav-F6_unclassified
Otu01246	Bacteria	Chloroflexi	Dehalococcoidia	Dehalococcoidia_unclassified	Dehalococcoidia_unclassified
Otu01247	Bacteria	Proteobacteria	Alphaproteobacteria	Rhodobacterales	Rhodobacteraceae	Amaricoccus
Otu01248	Bacteria	Planctomycetes	Planctomycetes_unclassified	Planctomycetes_unclassified	Planctomycetes_unclassified
Otu01249	Bacteria	Proteobacteria	Deltaproteobacteria	Sva0485	Sva0485_unclassified
Otu01250	Bacteria	Chloroflexi	Dehalococcoidia	Dehalococcoidia_unclassified	Dehalococcoidia_unclassified
Otu01251	Bacteria	Chloroflexi	Dehalococcoidia	Dehalococcoidia_unclassified	Dehalococcoidia_unclassified
Otu01252	Bacteria	Proteobacteria	Deltaproteobacteria	SAR324_clade(Marine_group_B)	SAR324_clade(Marine_group_B)_unclassified
Otu01253	Bacteria	Chloroflexi	Dehalococcoidia	Dehalococcoidia_unclassified	Dehalococcoidia_unclassified
Otu01254	Bacteria	Proteobacteria	Betaproteobacteria	Burkholderiales	Alcaligeceae	Sutterella
Otu01255	Bacteria	Proteobacteria	Betaproteobacteria	Burkholderiales	Comamodaceae	Schlegelella
Otu01256	Archaea	Thaumarchaeota	Marine_Benthic_Group_B	Marine_Benthic_Group_B_unclassified	Marine_Benthic_Group_B_unclassified
Otu01257	Bacteria	Proteobacteria	Deltaproteobacteria	Deltaproteobacteria_unclassified	Deltaproteobacteria_unclassified
Otu01258	Bacteria	Chloroflexi	Dehalococcoidia	vadinBA26	vadinBA26_unclassified
Otu01259	Bacteria	Actinobacteria	Acidimicrobiia	Acidimicrobiales	OM1_clade
Otu01261	Bacteria	Proteobacteria	Alphaproteobacteria	Caulobacterales	Caulobacteraceae	Brevundimos
Otu01262	Bacteria	Spirochaetae	Spirochaetes	Spirochaetales	Spirochaetaceae	Spirochaeta
Otu01263	Bacteria	Candidate_division_OD1	Candidate_division_OD1_unclassified	Candidate_division_OD1_unclassified	Candidate_division_OD1_unclassified
Otu01264	Bacteria	Proteobacteria	Alphaproteobacteria	Rhodospirillales	Rhodospirillales_unclassified
Otu01265	Archaea	Euryarchaeota	Thermoplasmata	South_African_Goldmine_Gp(SAGMEG)	South_African_Goldmine_Gp(SAGMEG)_unclassified
Otu01266	Bacteria	Proteobacteria	Alphaproteobacteria	Rhodospirillales	Rhodospirillaceae	Defluviicoccus
Otu01267	Bacteria	Proteobacteria	Alphaproteobacteria	DB1-14	DB1-14_unclassified
Otu01268	Bacteria	Bacteroidetes	Bacteroidia	Bacteroidales	Prevotellaceae	Alloprevotella
Otu01269	Bacteria	Proteobacteria	Deltaproteobacteria	Deltaproteobacteria_unclassified	Deltaproteobacteria_unclassified
Otu01270	Bacteria	Chloroflexi	Dehalococcoidia	vadinBA26	vadinBA26_unclassified
Otu01272	Bacteria	Proteobacteria	Alphaproteobacteria	Rhodospirillales	Rhodospirillaceae	Tistlia
Otu01274	Bacteria	Deferribacteres	Deferribacteres	Deferribacterales	Deferribacterales_Incertae_Sedis	Caldithrix
Otu01275	Bacteria	Chloroflexi	Dehalococcoidia	Dehalococcoidia_unclassified	Dehalococcoidia_unclassified
Otu01276	Bacteria	Proteobacteria	Alphaproteobacteria	Rhodospirillales	MSB-1E8
Otu01277	Bacteria	Tenericutes	Mollicutes	RF9	RF9_unclassified
Otu01278	Bacteria	Chloroflexi	Aerolineae	Aerolineales	Aerolineaceae
Otu01279	Bacteria	Candidate_division_OD1	Unknown_Class	Unknown_Order	Unknown_Family	Candidatus_Paceibacter
Otu01280	Bacteria	Planctomycetes	Phycisphaerae	Phycisphaerales	AKAU3564_sediment_group
Otu01281	Bacteria	Candidate_division_OP3	Candidate_division_OP3_unclassified	Candidate_division_OP3_unclassified	Candidate_division_OP3_unclassified
Otu01282	Bacteria	Proteobacteria	Gammaproteobacteria	Alteromodales	Colwelliaceae	Colwellia
Otu01283	Bacteria	Chloroflexi	Dehalococcoidia	Dehalococcoidia_unclassified	Dehalococcoidia_unclassified
Otu01284	Bacteria	Proteobacteria	Deltaproteobacteria	Sva0485	Sva0485_unclassified
Otu01285	Archaea	Thaumarchaeota	Marine_Group_I	Marine_Group_I_unclassified	Marine_Group_I_unclassified
Otu01286	Bacteria	Proteobacteria	Alphaproteobacteria	Rhodospirillales	Rhodospirillaceae	AEGEAN-169_marine_group
Otu01287	Bacteria	Actinobacteria	Actinobacteria	Propionibacteriales	Nocardioidaceae	Nocardioides
Otu01288	Bacteria	Chloroflexi	Dehalococcoidia	Dehalococcoidia_unclassified	Dehalococcoidia_unclassified
Otu01291	Bacteria	Proteobacteria	Deltaproteobacteria	Sh765B-TzT-29	Sh765B-TzT-29_unclassified
Otu01292	Bacteria	Chloroflexi	Dehalococcoidia	Dehalococcoidia_unclassified	Dehalococcoidia_unclassified
Otu01293	Bacteria	Actinobacteria	Actinobacteria	Frankiales	Geodermatophilaceae	Geodermatophilus
Otu01294	Bacteria	Chloroflexi	SAR202_clade	SAR202_clade_unclassified	SAR202_clade_unclassified
Otu01295	Bacteria	Candidate_division_JS1	Candidate_division_JS1_unclassified	Candidate_division_JS1_unclassified	Candidate_division_JS1_unclassified
Otu01296	Bacteria	Proteobacteria	Deltaproteobacteria	Desulfobacterales	Desulfobacteraceae	SEEP-SRB1
Otu01297	Bacteria	Chloroflexi	Dehalococcoidia	MSBL5	MSBL5_unclassified
Otu01298	Bacteria	Chloroflexi	Dehalococcoidia	Dehalococcoidia_unclassified	Dehalococcoidia_unclassified
Otu01299	Bacteria	Chloroflexi	Dehalococcoidia	Dehalococcoidia_unclassified	Dehalococcoidia_unclassified
Otu01301	Archaea	Euryarchaeota	Thermoplasmata	Thermoplasmatales	Thermoplasmatales_unclassified
Otu01302	Bacteria	Proteobacteria	Alphaproteobacteria	Rhizobiales	Methylobacteriaceae	Methylobacterium
Otu01303	Bacteria	Proteobacteria	Gammaproteobacteria	Gammaproteobacteria_Incertae_Sedis	Unknown_Family	Sedimenticola
Otu01304	Bacteria	Planctomycetes	Phycisphaerae	MSBL9	MSBL9_unclassified
Otu01305	Bacteria	TA06	TA06_unclassified	TA06_unclassified	TA06_unclassified
Otu01306	Bacteria	Spirochaetae	Spirochaetes	Kazan-3B-09	Kazan-3B-09_unclassified
Otu01307	Bacteria	Proteobacteria	Deltaproteobacteria	Desulfobacterales	Desulfobacteraceae
Otu01309	Bacteria	Chloroflexi	Aerolineae	Aerolineales	Aerolineaceae
Otu01310	Bacteria	Chloroflexi	Dehalococcoidia	Dehalococcoidia_unclassified	Dehalococcoidia_unclassified
Otu01312	Bacteria	Proteobacteria	Gammaproteobacteria	Methylococcales	Methylococcales_unclassified
Otu01313	Bacteria	Chloroflexi	Dehalococcoidia	GIF3	GIF3_unclassified
Otu01314	Bacteria	Planctomycetes	MBMPE71	MBMPE71_unclassified	MBMPE71_unclassified
Otu01315	Archaea	Euryarchaeota	Halobacteria	Halobacteriales	Deep_Sea_Hydrothermal_Vent_Gp_6(DHVEG-6)
Otu01316	Bacteria	TA06	TA06_unclassified	TA06_unclassified	TA06_unclassified
Otu01317	Bacteria	Synergistetes	Synergistia	Synergistales	Synergistaceae
Otu01318	Bacteria	Chloroflexi	Dehalococcoidia	vadinBA26	vadinBA26_unclassified
Otu01320	Bacteria	Chloroflexi	Dehalococcoidia	vadinBA26	vadinBA26_unclassified
Otu01321	Bacteria	Chloroflexi	Dehalococcoidia	GIF9	GIF9_unclassified
Otu01322	Bacteria	Chloroflexi	Dehalococcoidia	vadinBA26	vadinBA26_unclassified
Otu01323	Bacteria	Candidate_division_OD1	Candidate_division_OD1_unclassified	Candidate_division_OD1_unclassified	Candidate_division_OD1_unclassified
Otu01324	Bacteria	Actinobacteria	Acidimicrobiia	Acidimicrobiales	OM1_clade
Otu01326	Bacteria	Proteobacteria	Gammaproteobacteria	Legionellales	Coxiellaceae	Coxiella
Otu01327	Bacteria	Proteobacteria	Gammaproteobacteria	Xanthomodales	Xanthomodaceae
Otu01328	Bacteria	Chloroflexi	Aerolineae	Aerolineales	Aerolineaceae
Otu01329	Bacteria	Chloroflexi	Aerolineae	Aerolineales	Aerolineaceae
Otu01330	Bacteria	Cyanobacteria	Cyanobacteria	SubsectionIV	FamilyII	Calothrix
Otu01331	Bacteria	Proteobacteria	Gammaproteobacteria	Gammaproteobacteria_unclassified	Gammaproteobacteria_unclassified
Otu01333	Bacteria	Proteobacteria	Alphaproteobacteria	Rhizobiales	Rhizobiaceae	Rhizobium
Otu01334	Bacteria	Acidobacteria	Subgroup_22	Subgroup_22_unclassified	Subgroup_22_unclassified
Otu01335	Bacteria	Proteobacteria	Alphaproteobacteria	Rhodospirillales	Acetobacteraceae	Acidiphilium
Otu01336	Bacteria	Chloroflexi	Dehalococcoidia	poli-4B-65	poli-4B-65_unclassified
Otu01337	Bacteria	Acidobacteria	Subgroup_22	Subgroup_22_unclassified	Subgroup_22_unclassified
Otu01338	Bacteria	Chloroflexi	Chloroflexi_unclassified	Chloroflexi_unclassified	Chloroflexi_unclassified
Otu01339	Bacteria	Candidate_division_OD1	Unknown_Class	Unknown_Order	Unknown_Family	Candidatus_Paceibacter
Otu01340	Bacteria	Proteobacteria	Alphaproteobacteria	Sphingomodales	Erythrobacteraceae
Otu01341	Bacteria	Candidate_division_JS1	Candidate_division_JS1_unclassified	Candidate_division_JS1_unclassified	Candidate_division_JS1_unclassified
Otu01342	Bacteria	Proteobacteria	Alphaproteobacteria	Rhodospirillales	Acetobacteraceae	Roseomos
Otu01343	Bacteria	Chloroflexi	Dehalococcoidia	Dehalococcoidia_unclassified	Dehalococcoidia_unclassified
Otu01344	Bacteria	Chloroflexi	Dehalococcoidia	Dehalococcoidia_unclassified	Dehalococcoidia_unclassified
Otu01345	Bacteria	Proteobacteria	Gammaproteobacteria	Methylococcales	Methylococcales_unclassified
Otu01346	Bacteria	Proteobacteria	Alphaproteobacteria	Rhizobiales	1174-901-12
Otu01347	Bacteria	Proteobacteria	Alphaproteobacteria	Rhizobiales	Rhizobiales_unclassified(57)
Otu01349	Bacteria	Acidobacteria	Holophagae	Subgroup_10	ABS-19
Otu01352	Bacteria	Chloroflexi	Dehalococcoidia	vadinBA26	vadinBA26_unclassified
Otu01353	Bacteria	Actinobacteria	Thermoleophilia	Gaiellales	Gaiellales_unclassified
Otu01354	Bacteria	BD1-5	BD1-5_unclassified	BD1-5_unclassified	BD1-5_unclassified
Otu01355	Bacteria	Candidate_division_OP3	Candidate_division_OP3_unclassified	Candidate_division_OP3_unclassified	Candidate_division_OP3_unclassified
Otu01356	Bacteria	Proteobacteria	Gammaproteobacteria	Gammaproteobacteria_unclassified	Gammaproteobacteria_unclassified
Otu01357	Bacteria	Proteobacteria	Gammaproteobacteria	Alteromodales	Alteromodaceae	BD1-7_clade
Otu01358	Bacteria	Planctomycetes	vadinHA49	vadinHA49_unclassified	vadinHA49_unclassified
Otu01359	Bacteria	Proteobacteria	Gammaproteobacteria	Alteromodales	Alteromodaceae	Haliea
Otu01360	Archaea	Euryarchaeota	Halobacteria	Halobacteriales	Deep_Sea_Hydrothermal_Vent_Gp_6(DHVEG-6)
Otu01361	Bacteria	Planctomycetes	Planctomycetes_unclassified	Planctomycetes_unclassified	Planctomycetes_unclassified
Otu01362	Bacteria	Planctomycetes	vadinHA49	vadinHA49_unclassified	vadinHA49_unclassified
Otu01363	Bacteria	Deferribacteres	Deferribacteres	Deferribacterales	Deferribacterales_Incertae_Sedis	Caldithrix
Otu01364	Bacteria	Chloroflexi	Dehalococcoidia	Dehalococcoidia_unclassified	Dehalococcoidia_unclassified
Otu01365	Bacteria	Chloroflexi	JG30-KF-CM66	JG30-KF-CM66_unclassified	JG30-KF-CM66_unclassified
Otu01366	Bacteria	Chloroflexi	Aerolineae	Aerolineales	Aerolineaceae
Otu01367	Bacteria	Actinobacteria	Actinobacteria	Actinomycetales	Actinomycetaceae	Actinomyces
Otu01368	Bacteria	Planctomycetes	Planctomycetacia	Planctomycetales	Planctomycetaceae	Pir4_lineage
Otu01370	Bacteria	Actinobacteria	OPB41	OPB41_unclassified	OPB41_unclassified
Otu01371	Bacteria	Proteobacteria	Deltaproteobacteria	Sva0485	Sva0485_unclassified
Otu01372	Bacteria	Fusobacteria	Fusobacteriia	Fusobacteriales	Fusobacteriaceae	Fusobacterium
Otu01373	Bacteria	Chloroflexi	JG30-KF-CM66	JG30-KF-CM66_unclassified	JG30-KF-CM66_unclassified
Otu01374	Bacteria	Proteobacteria	Alphaproteobacteria	Rhodospirillales	Rhodospirillaceae	AEGEAN-169_marine_group
Otu01375	Bacteria	Fusobacteria	Fusobacteriia	Fusobacteriales	Leptotrichiaceae	Leptotrichia
Otu01376	Bacteria	Chloroflexi	Dehalococcoidia	vadinBA26	vadinBA26_unclassified
Otu01378	Bacteria	Bacteroidetes	Bacteroidetes_unclassified	Bacteroidetes_unclassified	Bacteroidetes_unclassified
Otu01380	Archaea	Euryarchaeota	Euryarchaeota_unclassified	Euryarchaeota_unclassified	Euryarchaeota_unclassified
Otu01381	Bacteria	Chloroflexi	Dehalococcoidia	Dehalococcoidia_unclassified	Dehalococcoidia_unclassified
Otu01382	Bacteria	Chloroflexi	Dehalococcoidia	Sh765B-AG-111	Sh765B-AG-111_unclassified
Otu01383	Bacteria	Firmicutes	Bacilli	Bacillales	Paenibacillaceae	Paenibacillus
Otu01384	Bacteria	Actinobacteria	Actinobacteria	Actinobacteria_unclassified	Actinobacteria_unclassified
Otu01385	Bacteria	Chloroflexi	Dehalococcoidia	Dehalococcoidia_unclassified	Dehalococcoidia_unclassified
Otu01386	Bacteria	Actinobacteria	Actinobacteria	Propionibacteriales	Propionibacteriaceae	Propionibacterium
Otu01387	Bacteria	Candidate_division_JS1	Candidate_division_JS1_unclassified	Candidate_division_JS1_unclassified	Candidate_division_JS1_unclassified
Otu01388	Bacteria	Bacteroidetes	Cytophagia	Cytophagales	Cytophagaceae	Spirosoma
Otu01389	Bacteria	Proteobacteria	Deltaproteobacteria	Desulfarculales	Desulfarculaceae
Otu01390	Bacteria	BHI80-139	BHI80-139_unclassified	BHI80-139_unclassified	BHI80-139_unclassified
Otu01391	Bacteria	Proteobacteria	Deltaproteobacteria	Deltaproteobacteria_unclassified	Deltaproteobacteria_unclassified
Otu01392	Bacteria	Planctomycetes	Pla4_lineage	Pla4_lineage_unclassified	Pla4_lineage_unclassified
Otu01393	Bacteria	Bacteroidetes	BD2-2	BD2-2_unclassified	BD2-2_unclassified
Otu01394	Bacteria	Proteobacteria	Gammaproteobacteria	E01-9C-26_marine_group	E01-9C-26_marine_group_unclassified
Otu01395	Bacteria	Fusobacteria	Fusobacteriia	Fusobacteriales	Leptotrichiaceae
Otu01396	Bacteria	Proteobacteria	Deltaproteobacteria	Myxococcales	VHS-B3-70
Otu01397	Bacteria	Proteobacteria	Deltaproteobacteria	Sva0485	Sva0485_unclassified
Otu01398	Bacteria	Chloroflexi	Dehalococcoidia	Sh765B-AG-111	Sh765B-AG-111_unclassified
Otu01399	Bacteria	Bacteroidetes	Flavobacteriia	Flavobacteriales	Flavobacteriaceae	Maribacter
Otu01400	Bacteria	Planctomycetes	Phycisphaerae	Phycisphaerae_unclassified	Phycisphaerae_unclassified
Otu01401	Bacteria	Chloroflexi	Dehalococcoidia	Dehalococcoidia_unclassified	Dehalococcoidia_unclassified
Otu01402	Bacteria	Chloroflexi	Dehalococcoidia	Dehalococcoidia_unclassified	Dehalococcoidia_unclassified
Otu01403	Bacteria	Candidate_division_OD1	Candidate_division_OD1_unclassified	Candidate_division_OD1_unclassified	Candidate_division_OD1_unclassified
Otu01404	Bacteria	Planctomycetes	Phycisphaerae	Phycisphaerae_unclassified	Phycisphaerae_unclassified
Otu01405	Bacteria	TA06	TA06_unclassified	TA06_unclassified	TA06_unclassified
Otu01406	Bacteria	Verrucomicrobia	Verrucomicrobiae	Verrucomicrobiales	Rubritaleaceae	Rubritalea
Otu01407	Bacteria	Bacteroidetes	vadinHA17	vadinHA17_unclassified	vadinHA17_unclassified
Otu01408	Bacteria	Chloroflexi	Dehalococcoidia	Dehalococcoidia_unclassified	Dehalococcoidia_unclassified
Otu01409	Bacteria	Planctomycetes	Planctomycetacia	Planctomycetales	Planctomycetaceae
Otu01410	Bacteria	Proteobacteria	Gammaproteobacteria	E01-9C-26_marine_group	E01-9C-26_marine_group_unclassified
Otu01412	Bacteria	Proteobacteria	Alphaproteobacteria	Rhodobacterales	Rhodobacteraceae
Otu01413	Bacteria	Bacteroidetes	Bacteroidia	Bacteroidales	Porphyromodaceae	Porphyromos
Otu01414	Bacteria	Proteobacteria	Gammaproteobacteria	Gammaproteobacteria_Incertae_Sedis	Unknown_Family	Thiohalophilus
Otu01415	Archaea	Euryarchaeota	Methanomicrobia	ANME-1	ANME-1_unclassified
Otu01416	Bacteria	Bacteroidetes	Bacteroidetes_unclassified	Bacteroidetes_unclassified	Bacteroidetes_unclassified
Otu01417	Bacteria	Bacteroidetes	Bacteroidetes_unclassified	Bacteroidetes_unclassified	Bacteroidetes_unclassified
Otu01418	Bacteria	Planctomycetes	vadinHA49	vadinHA49_unclassified	vadinHA49_unclassified
Otu01419	Bacteria	Candidate_division_WS3	Unknown_Class	Unknown_Order	Unknown_Family	Candidatus_Latescibacter
Otu01420	Bacteria	Candidate_division_JS1	Candidate_division_JS1_unclassified	Candidate_division_JS1_unclassified	Candidate_division_JS1_unclassified
Otu01421	Bacteria	Proteobacteria	Deltaproteobacteria	DTB120	DTB120_unclassified
Otu01422	Bacteria	Proteobacteria	Alphaproteobacteria	SAR11_clade	Surface_1
Otu01423	Bacteria	Chloroflexi	Dehalococcoidia	Dehalococcoidia_unclassified	Dehalococcoidia_unclassified
Otu01424	Bacteria	Proteobacteria	Deltaproteobacteria	Sh765B-TzT-29	Sh765B-TzT-29_unclassified
Otu01425	Archaea	Euryarchaeota	Halobacteria	Halobacteriales	Deep_Sea_Euryarchaeotic_Group(DSEG)
Otu01426	Bacteria	Actinobacteria	Actinobacteria_unclassified	Actinobacteria_unclassified	Actinobacteria_unclassified
Otu01427	Bacteria	Actinobacteria	Actinobacteria	Pseudonocardiales	Pseudonocardiaceae	Actinomycetospora
Otu01428	Bacteria	Proteobacteria	Gammaproteobacteria	Xanthomodales	Xanthomodaceae	Luteimos
Otu01429	Bacteria	Verrucomicrobia	Opitutae	Opitutales	Opitutaceae	Opitutus
Otu01430	Bacteria	TA06	TA06_unclassified	TA06_unclassified	TA06_unclassified
Otu01431	Bacteria	Bacteroidetes	Bacteroidetes_unclassified	Bacteroidetes_unclassified	Bacteroidetes_unclassified
Otu01432	Bacteria	Chloroflexi	Dehalococcoidia	Dehalococcoidia_unclassified	Dehalococcoidia_unclassified
Otu01434	Bacteria	Proteobacteria	Deltaproteobacteria	Deltaproteobacteria_unclassified	Deltaproteobacteria_unclassified
Otu01435	Bacteria	Proteobacteria	Gammaproteobacteria	Alteromodales	Psychromodaceae	Psychromos
Otu01436	Bacteria	Planctomycetes	Planctomycetacia	Planctomycetales	Planctomycetaceae	Planctomyces
Otu01437	Bacteria	Chloroflexi	Dehalococcoidia	Sh765B-AG-111	Sh765B-AG-111_unclassified
Otu01438	Bacteria	Chloroflexi	Dehalococcoidia	GIF3	GIF3_unclassified
Otu01439	Bacteria	Planctomycetes	Planctomycetes_unclassified	Planctomycetes_unclassified	Planctomycetes_unclassified
Otu01440	Bacteria	Chloroflexi	Dehalococcoidia	Dehalococcoidia_unclassified	Dehalococcoidia_unclassified
Otu01441	Bacteria	Deferribacteres	Deferribacteres	Deferribacterales	Deferribacterales_Incertae_Sedis	Caldithrix
Otu01442	Bacteria	Chloroflexi	Dehalococcoidia	Dehalococcoidia_unclassified	Dehalococcoidia_unclassified
Otu01443	Bacteria	Proteobacteria	Alphaproteobacteria	Rhodobacterales	Rhodobacteraceae	Roseobacter
Otu01444	Bacteria	Planctomycetes	Phycisphaerae	MSBL9	MSBL9_unclassified
Otu01445	Bacteria	Elusimicrobia	Elusimicrobia	Lineage_IIc	Lineage_IIc_unclassified
Otu01449	Bacteria	Planctomycetes	Phycisphaerae	CCM11a	CCM11a_unclassified
Otu01450	Bacteria	Proteobacteria	Deltaproteobacteria	Bdellovibrioles	Bacteriovoracaceae
Otu01451	Bacteria	Proteobacteria	Alphaproteobacteria	Rhodospirillales	Rhodospirillaceae
Otu01452	Bacteria	Chloroflexi	SAR202_clade	SAR202_clade_unclassified	SAR202_clade_unclassified
Otu01453	Bacteria	Chloroflexi	Dehalococcoidia	Dehalococcoidia_unclassified	Dehalococcoidia_unclassified
Otu01454	Bacteria	TM6	TM6_unclassified	TM6_unclassified	TM6_unclassified
Otu01455	Bacteria	Proteobacteria	Gammaproteobacteria	Xanthomodales	JTB255_marine_benthic_group
Otu01456	Archaea	Euryarchaeota	Thermoplasmata	Thermoplasmata_unclassified	Thermoplasmata_unclassified
Otu01457	Bacteria	Candidate_division_WS3	Candidate_division_WS3_unclassified	Candidate_division_WS3_unclassified	Candidate_division_WS3_unclassified
Otu01458	Bacteria	Chloroflexi	Dehalococcoidia	Sh765B-AG-111	Sh765B-AG-111_unclassified
Otu01459	Bacteria	Chloroflexi	Dehalococcoidia	Dehalococcoidia_unclassified	Dehalococcoidia_unclassified
Otu01462	Bacteria	Proteobacteria	Gammaproteobacteria	E01-9C-26_marine_group	E01-9C-26_marine_group_unclassified
Otu01463	Bacteria	Proteobacteria	Alphaproteobacteria	Rhizobiales	Beijerinckiaceae	Camelimos
Otu01464	Bacteria	TA06	TA06_unclassified	TA06_unclassified	TA06_unclassified
Otu01466	Bacteria	Chloroflexi	Aerolineae	Aerolineales	Aerolineaceae
Otu01467	Bacteria	Chloroflexi	Dehalococcoidia	vadinBA26	vadinBA26_unclassified
Otu01468	Bacteria	Candidate_division_WS3	Unknown_Class	Unknown_Order	Unknown_Family	Candidatus_Latescibacter
Otu01469	Bacteria	Chloroflexi	Dehalococcoidia	Dehalococcoidia_unclassified	Dehalococcoidia_unclassified
Otu01470	Bacteria	Candidate_division_OP3	Candidate_division_OP3_unclassified	Candidate_division_OP3_unclassified	Candidate_division_OP3_unclassified
Otu01471	Bacteria	Proteobacteria	Deltaproteobacteria	Desulfarculales	Desulfarculaceae
Otu01473	Bacteria	Chloroflexi	Dehalococcoidia	Dehalococcoidia_unclassified	Dehalococcoidia_unclassified
Otu01474	Bacteria	Candidate_division_OP8	Candidate_division_OP8_unclassified	Candidate_division_OP8_unclassified	Candidate_division_OP8_unclassified
Otu01475	Bacteria	TM6	TM6_unclassified	TM6_unclassified	TM6_unclassified
Otu01476	Bacteria	Proteobacteria	Alphaproteobacteria	Rhodospirillales	Acetobacteraceae
Otu01478	Bacteria	Nitrospirae	Nitrospira	Nitrospirales	Nitrospiraceae
Otu01479	Bacteria	Planctomycetes	Phycisphaerae	Phycisphaerae_unclassified	Phycisphaerae_unclassified
Otu01480	Bacteria	Candidate_division_OP8	Candidate_division_OP8_unclassified	Candidate_division_OP8_unclassified	Candidate_division_OP8_unclassified
Otu01481	Bacteria	Chloroflexi	Dehalococcoidia	Dehalococcoidia_unclassified	Dehalococcoidia_unclassified
Otu01482	Bacteria	Proteobacteria	Deltaproteobacteria	Myxococcales	0319-6G20
Otu01483	Bacteria	Planctomycetes	Phycisphaerae	MSB-3A7_sediment_group	MSB-3A7_sediment_group_unclassified
Otu01484	Bacteria	BHI80-139	BHI80-139_unclassified	BHI80-139_unclassified	BHI80-139_unclassified
Otu01485	Archaea	Euryarchaeota	Euryarchaeota_unclassified	Euryarchaeota_unclassified	Euryarchaeota_unclassified
Otu01486	Bacteria	Candidate_division_OP8	Candidate_division_OP8_unclassified	Candidate_division_OP8_unclassified	Candidate_division_OP8_unclassified
Otu01487	Bacteria	Gemmatimodetes	Gemmatimodetes	Gemmatimodetes_unclassified	Gemmatimodetes_unclassified
Otu01489	Bacteria	Candidate_division_JS1	Candidate_division_JS1_unclassified	Candidate_division_JS1_unclassified	Candidate_division_JS1_unclassified
Otu01491	Bacteria	Actinobacteria	Thermoleophilia	Gaiellales	Gaiellales_unclassified
Otu01494	Bacteria	Planctomycetes	Phycisphaerae	MSBL9	MSBL9_unclassified
Otu01497	Bacteria	Chloroflexi	Dehalococcoidia	Dehalococcoidia_unclassified	Dehalococcoidia_unclassified
Otu01498	Bacteria	Planctomycetes	Phycisphaerae	MSBL9	MSBL9_unclassified
Otu01499	Archaea	Euryarchaeota	Halobacteria	Halobacteriales	Deep_Sea_Hydrothermal_Vent_Gp_6(DHVEG-6)
Otu01500	Bacteria	Planctomycetes	Phycisphaerae	Phycisphaerales	ODP1230B30.02_sediment_group
Otu01502	Bacteria	Planctomycetes	Phycisphaerae	CCM11a	CCM11a_unclassified
Otu01503	Bacteria	Planctomycetes	Phycisphaerae	ODP1230B30.09	ODP1230B30.09_unclassified
Otu01504	Bacteria	Chloroflexi	Dehalococcoidia	Dehalococcoidia_unclassified	Dehalococcoidia_unclassified
Otu01505	Bacteria	Actinobacteria	Actinobacteria	Micrococcales	Cellulomodaceae	Cellulomos
Otu01506	Bacteria	Chloroflexi	Dehalococcoidia	GIF3	GIF3_unclassified
Otu01508	Bacteria	Chloroflexi	Dehalococcoidia	Dehalococcoidia_unclassified	Dehalococcoidia_unclassified
Otu01510	Bacteria	Firmicutes	Bacilli	Bacillales	Bacillaceae
Otu01511	Bacteria	Proteobacteria	Alphaproteobacteria	Rhodospirillales	Acetobacteraceae
Otu01512	Bacteria	Proteobacteria	Alphaproteobacteria	Sphingomodales	Erythrobacteraceae	Altererythrobacter
Otu01513	Bacteria	Proteobacteria	Deltaproteobacteria	Myxococcales	Myxococcales_unclassified
Otu01514	Bacteria	Bacteroidetes	Cytophagia	Cytophagales	Cytophagaceae	Dyadobacter
Otu01515	Bacteria	Candidate_division_WS3	Unknown_Class	Unknown_Order	Unknown_Family	Candidatus_Latescibacter
Otu01516	Bacteria	Chloroflexi	Dehalococcoidia	MSBL5	MSBL5_unclassified
Otu01517	Archaea	Euryarchaeota	Euryarchaeota_unclassified	Euryarchaeota_unclassified	Euryarchaeota_unclassified
Otu01518	Bacteria	Proteobacteria	Deltaproteobacteria	Desulfobacterales	Desulfobulbaceae	Desulfobulbus
Otu01519	Bacteria	Proteobacteria	Deltaproteobacteria	Sh765B-TzT-29	Sh765B-TzT-29_unclassified
Otu01520	Bacteria	Actinobacteria	OPB41	OPB41_unclassified	OPB41_unclassified
Otu01521	Bacteria	Proteobacteria	Gammaproteobacteria	Gammaproteobacteria_unclassified	Gammaproteobacteria_unclassified
Otu01522	Bacteria	Actinobacteria	Actinobacteria	Actinomycetales	Actinomycetaceae	Mobiluncus
Otu01523	Bacteria	Chloroflexi	Dehalococcoidia	Dehalococcoidia_unclassified	Dehalococcoidia_unclassified
Otu01526	Bacteria	Chloroflexi	Dehalococcoidia	vadinBA26	vadinBA26_unclassified
Otu01527	Bacteria	Proteobacteria	Proteobacteria_unclassified	Proteobacteria_unclassified	Proteobacteria_unclassified
Otu01528	Bacteria	Chloroflexi	Dehalococcoidia	Dehalococcoidia_unclassified	Dehalococcoidia_unclassified
Otu01529	Bacteria	Chloroflexi	Aerolineae	Aerolineales	Aerolineaceae
Otu01531	Bacteria	Actinobacteria	Actinobacteria	Micrococcales	Cellulomodaceae	Actinotalea
Otu01532	Archaea	Euryarchaeota	Halobacteria	Halobacteriales	Halobacteriales_unclassified
Otu01533	Bacteria	TA06	TA06_unclassified	TA06_unclassified	TA06_unclassified
Otu01534	Bacteria	Chloroflexi	Dehalococcoidia	vadinBA26	vadinBA26_unclassified
Otu01535	Bacteria	Proteobacteria	Alphaproteobacteria	Rhizobiales	Hyphomicrobiaceae	Devosia
Otu01536	Bacteria	Planctomycetes	Planctomycetes_unclassified	Planctomycetes_unclassified	Planctomycetes_unclassified
Otu01537	Bacteria	Planctomycetes	Phycisphaerae	Phycisphaerales	08D2Z94_hypersaline_microbial_mat_group
Otu01538	Bacteria	Proteobacteria	Deltaproteobacteria	Desulfobacterales	Desulfobacteraceae
Otu01539	Bacteria	Chloroflexi	Dehalococcoidia	vadinBA26	vadinBA26_unclassified
Otu01540	Archaea	Thaumarchaeota	Marine_Group_I	Marine_Group_I_unclassified	Marine_Group_I_unclassified
Otu01541	Bacteria	Proteobacteria	Deltaproteobacteria	Desulfobacterales	Desulfobacteraceae	SEEP-SRB1
Otu01543	Bacteria	Chloroflexi	Dehalococcoidia	Dehalococcoidia_unclassified	Dehalococcoidia_unclassified
Otu01544	Bacteria	Chloroflexi	Dehalococcoidia	Sh765B-AG-111	Sh765B-AG-111_unclassified
Otu01545	Bacteria	Proteobacteria	Deltaproteobacteria	Myxococcales	Myxococcaceae	Myxococcus
Otu01546	Archaea	Thaumarchaeota	Miscellaneous_Crerchaeotic_Group	Miscellaneous_Crerchaeotic_Group_unclassified	Miscellaneous_Crerchaeotic_Group_unclassified
Otu01547	Bacteria	Proteobacteria	Gammaproteobacteria	Alteromodales	Alteromodaceae	Haliea
Otu01548	Bacteria	BD1-5	BD1-5_unclassified	BD1-5_unclassified	BD1-5_unclassified
Otu01549	Bacteria	Chloroflexi	Dehalococcoidia	Dehalococcoidia_unclassified	Dehalococcoidia_unclassified
Otu01550	Bacteria	Planctomycetes	Phycisphaerae	CCM11a	CCM11a_unclassified
Otu01551	Bacteria	Proteobacteria	Deltaproteobacteria	Deltaproteobacteria_unclassified	Deltaproteobacteria_unclassified
Otu01553	Bacteria	Chloroflexi	Dehalococcoidia	Sh765B-AG-111	Sh765B-AG-111_unclassified
Otu01554	Bacteria	Proteobacteria	Gammaproteobacteria	Order_Incertae_Sedis	Family_Incertae_Sedis	Marinicella
Otu01555	Bacteria	Candidate_division_OD1	Unknown_Class	Unknown_Order	Unknown_Family	Candidatus_Paceibacter
Otu01557	Bacteria	Proteobacteria	Deltaproteobacteria	Desulfobacterales	Desulfobulbaceae	Desulforhopalus
Otu01558	Bacteria	TM6	TM6_unclassified	TM6_unclassified	TM6_unclassified
Otu01559	Bacteria	Candidate_division_OD1	Candidate_division_OD1_unclassified	Candidate_division_OD1_unclassified	Candidate_division_OD1_unclassified
Otu01561	Bacteria	Chloroflexi	Dehalococcoidia	Dehalococcoidia_unclassified	Dehalococcoidia_unclassified
Otu01562	Bacteria	Proteobacteria	Gammaproteobacteria	Sva0071	Sva0071_unclassified
Otu01563	Bacteria	Planctomycetes	Planctomycetacia	Planctomycetales	Planctomycetaceae	Pir4_lineage
Otu01564	Bacteria	Chloroflexi	Dehalococcoidia	Dehalococcoidia_unclassified	Dehalococcoidia_unclassified
Otu01565	Bacteria	Planctomycetes	Phycisphaerae	Phycisphaerales	08D2Z94_hypersaline_microbial_mat_group
Otu01566	Bacteria	Chloroflexi	Dehalococcoidia	poli-4B-65	poli-4B-65_unclassified
Otu01567	Bacteria	Proteobacteria	Gammaproteobacteria	Gammaproteobacteria_unclassified	Gammaproteobacteria_unclassified
Otu01568	Archaea	Euryarchaeota	Thermoplasmata	South_African_Goldmine_Gp(SAGMEG)	South_African_Goldmine_Gp(SAGMEG)_unclassified
Otu01570	Bacteria	Planctomycetes	Pla4_lineage	Pla4_lineage_unclassified	Pla4_lineage_unclassified
Otu01572	Bacteria	Candidate_division_JS1	Candidate_division_JS1_unclassified	Candidate_division_JS1_unclassified	Candidate_division_JS1_unclassified
Otu01573	Bacteria	Chloroflexi	Dehalococcoidia	vadinBA26	vadinBA26_unclassified
Otu01574	Bacteria	Candidate_division_JS1	Candidate_division_JS1_unclassified	Candidate_division_JS1_unclassified	Candidate_division_JS1_unclassified
Otu01575	Bacteria	Planctomycetes	Phycisphaerae	MSBL9	MSBL9_unclassified
Otu01576	Bacteria	Chloroflexi	Dehalococcoidia	vadinBA26	vadinBA26_unclassified
Otu01577	Bacteria	Firmicutes	Clostridia	Halaerobiales	64K2
Otu01578	Bacteria	Candidate_division_OP3	Candidate_division_OP3_unclassified	Candidate_division_OP3_unclassified	Candidate_division_OP3_unclassified
Otu01579	Bacteria	Proteobacteria	Deltaproteobacteria	Deltaproteobacteria_unclassified	Deltaproteobacteria_unclassified
Otu01580	Bacteria	Candidate_division_OD1	Candidate_division_OD1_unclassified	Candidate_division_OD1_unclassified	Candidate_division_OD1_unclassified
Otu01582	Bacteria	Chloroflexi	Dehalococcoidia	vadinBA26	vadinBA26_unclassified
Otu01583	Bacteria	Chloroflexi	Dehalococcoidia	MSBL5	MSBL5_unclassified
Otu01584	Bacteria	Chloroflexi	Dehalococcoidia	Dehalococcoidia_unclassified	Dehalococcoidia_unclassified
Otu01585	Bacteria	Bacteroidetes	Bacteroidetes_unclassified	Bacteroidetes_unclassified	Bacteroidetes_unclassified
Otu01586	Bacteria	Proteobacteria	Gammaproteobacteria	Gammaproteobacteria_unclassified	Gammaproteobacteria_unclassified
Otu01588	Bacteria	Candidate_division_OP3	Candidate_division_OP3_unclassified	Candidate_division_OP3_unclassified	Candidate_division_OP3_unclassified
Otu01589	Bacteria	Chloroflexi	Dehalococcoidia	Dehalococcoidia_unclassified	Dehalococcoidia_unclassified
Otu01590	Bacteria	Candidate_division_OD1	Candidate_division_OD1_unclassified	Candidate_division_OD1_unclassified	Candidate_division_OD1_unclassified
Otu01593	Bacteria	Proteobacteria	Deltaproteobacteria	Desulfarculales	Desulfarculaceae
Otu01594	Bacteria	Planctomycetes	Phycisphaerae	Phycisphaerales	Phycisphaerales_unclassified
Otu01596	Bacteria	Proteobacteria	Deltaproteobacteria	Sh765B-TzT-29	Sh765B-TzT-29_unclassified
Otu01597	Bacteria	Actinobacteria	Acidimicrobiia	Acidimicrobiales	Iamiaceae	Iamia
Otu01598	Bacteria	Candidate_division_JS1	Candidate_division_JS1_unclassified	Candidate_division_JS1_unclassified	Candidate_division_JS1_unclassified
Otu01599	Bacteria	Candidate_division_OP3	Candidate_division_OP3_unclassified	Candidate_division_OP3_unclassified	Candidate_division_OP3_unclassified
Otu01600	Bacteria	Proteobacteria	Deltaproteobacteria	Desulfobacterales	Desulfobacteraceae	SEEP-SRB1
Otu01601	Bacteria	Bacteroidetes	Cytophagia	Cytophagales	Cytophagaceae	Rudanella
Otu01603	Bacteria	Chloroflexi	Dehalococcoidia	Dehalococcoidia_unclassified	Dehalococcoidia_unclassified
Otu01604	Bacteria	Proteobacteria	Betaproteobacteria	Burkholderiales	Alcaligeceae	Alcaligenes
Otu01605	Bacteria	Chloroflexi	Chloroflexi_unclassified	Chloroflexi_unclassified	Chloroflexi_unclassified
Otu01606	Bacteria	Bacteroidetes	Bacteroidia	Bacteroidales	Porphyromodaceae	Barnesiella
Otu01607	Bacteria	Proteobacteria	Deltaproteobacteria	10bav-F6	10bav-F6_unclassified
Otu01608	Bacteria	Bacteroidetes	Flavobacteriia	Flavobacteriales	Flavobacteriaceae	Weeksella
Otu01609	Bacteria	Proteobacteria	Alphaproteobacteria	Rhodobacterales	Rhodobacteraceae	Marinosulfonomos
Otu01610	Bacteria	Bacteroidetes	Cytophagia	Cytophagales	Flammeovirgaceae
Otu01611	Bacteria	Proteobacteria	Deltaproteobacteria	Desulfobacterales	Desulfobulbaceae
Otu01613	Bacteria	Cyanobacteria	Cyanobacteria	Cyanobacteria_unclassified	Cyanobacteria_unclassified
Otu01614	Bacteria	Planctomycetes	Planctomycetacia	Planctomycetales	Planctomycetaceae
Otu01615	Bacteria	Proteobacteria	Alphaproteobacteria	Rhizobiales	Hyphomicrobiaceae	Devosia
Otu01616	Bacteria	Bacteroidetes	Sphingobacteriia	Sphingobacteriales	Chitinophagaceae	Taibaiella
Otu01617	Bacteria	Chloroflexi	Dehalococcoidia	MSBL5	MSBL5_unclassified
Otu01620	Bacteria	Planctomycetes	Phycisphaerae	CCM11a	CCM11a_unclassified
Otu01621	Bacteria	Planctomycetes	Planctomycetacia	Planctomycetales	Planctomycetaceae
Otu01624	Bacteria	Proteobacteria	Deltaproteobacteria	Myxococcales	Sandaraciceae
Otu01625	Bacteria	Chloroflexi	Dehalococcoidia	Dehalococcoidia_unclassified	Dehalococcoidia_unclassified
Otu01626	Bacteria	Bacteroidetes	Flavobacteriia	Flavobacteriales	Flavobacteriaceae	Chryseobacterium
Otu01627	Archaea	Euryarchaeota	Euryarchaeota_unclassified	Euryarchaeota_unclassified	Euryarchaeota_unclassified
Otu01628	Bacteria	Planctomycetes	Planctomycetacia	Planctomycetales	Planctomycetaceae	Pir4_lineage
Otu01629	Bacteria	Chloroflexi	Dehalococcoidia	Dehalococcoidia_unclassified	Dehalococcoidia_unclassified
Otu01630	Bacteria	Bacteroidetes	Flavobacteriia	Flavobacteriales	Flavobacteriaceae	Salinimicrobium
Otu01631	Bacteria	Proteobacteria	Deltaproteobacteria	Desulfobacterales	Desulfobacteraceae
Otu01632	Archaea	Thaumarchaeota	Miscellaneous_Crerchaeotic_Group	Miscellaneous_Crerchaeotic_Group_unclassified	Miscellaneous_Crerchaeotic_Group_unclassified
Otu01633	Bacteria	Chloroflexi	Dehalococcoidia	Dehalococcoidia_unclassified	Dehalococcoidia_unclassified
Otu01635	Bacteria	Chloroflexi	Dehalococcoidia	vadinBA26	vadinBA26_unclassified
Otu01636	Bacteria	Planctomycetes	Phycisphaerae	CCM11a	CCM11a_unclassified
Otu01638	Bacteria	Proteobacteria	Gammaproteobacteria	Gammaproteobacteria_Incertae_Sedis	Unknown_Family	Sedimenticola
Otu01639	Bacteria	Chloroflexi	Dehalococcoidia	Dehalococcoidia_unclassified	Dehalococcoidia_unclassified
Otu01640	Bacteria	Planctomycetes	Planctomycetes_unclassified	Planctomycetes_unclassified	Planctomycetes_unclassified
Otu01641	Bacteria	Candidate_division_OP3	Candidate_division_OP3_unclassified	Candidate_division_OP3_unclassified	Candidate_division_OP3_unclassified
Otu01643	Bacteria	Chloroflexi	Dehalococcoidia	MSBL5	MSBL5_unclassified
Otu01644	Bacteria	Proteobacteria	Deltaproteobacteria	Deltaproteobacteria_unclassified	Deltaproteobacteria_unclassified
Otu01645	Bacteria	Chloroflexi	Dehalococcoidia	Dehalococcoidia_unclassified	Dehalococcoidia_unclassified
Otu01646	Bacteria	TA06	TA06_unclassified	TA06_unclassified	TA06_unclassified
Otu01647	Bacteria	Actinobacteria	OPB41	OPB41_unclassified	OPB41_unclassified
Otu01648	Bacteria	Proteobacteria	Alphaproteobacteria	Rhodospirillales	Rhodospirillales_unclassified
Otu01649	Bacteria	Chloroflexi	Dehalococcoidia	Dehalococcoidia_unclassified	Dehalococcoidia_unclassified
Otu01650	Bacteria	Bacteroidetes	Cytophagia	Cytophagales	Cytophagaceae	Hymenobacter
Otu01651	Bacteria	Verrucomicrobia	Verrucomicrobia_unclassified	Verrucomicrobia_unclassified	Verrucomicrobia_unclassified
Otu01654	Bacteria	Bacteroidetes	Flavobacteriia	Flavobacteriales	Cryomorphaceae	Owenweeksia
Otu01655	Bacteria	Chloroflexi	Dehalococcoidia	poli-4B-65	poli-4B-65_unclassified
Otu01656	Bacteria	Acidobacteria	Acidobacteria	Acidobacteriales	Acidobacteriaceae_(Subgroup_1)	Bryocella
Otu01657	Bacteria	Proteobacteria	Deltaproteobacteria	Desulfobacterales	Desulfobacteraceae
Otu01658	Bacteria	Acidobacteria	Acidobacteria	Subgroup_9	Subgroup_9_unclassified
Otu01659	Bacteria	Proteobacteria	Alphaproteobacteria	Rhodospirillales	AT-s3-44
Otu01660	Archaea	Euryarchaeota	Euryarchaeota_unclassified	Euryarchaeota_unclassified	Euryarchaeota_unclassified
Otu01661	Bacteria	Chloroflexi	Dehalococcoidia	GIF3	GIF3_unclassified
Otu01662	Bacteria	BHI80-139	BHI80-139_unclassified	BHI80-139_unclassified	BHI80-139_unclassified
Otu01664	Bacteria	Chloroflexi	Dehalococcoidia	Dehalococcoidia_unclassified	Dehalococcoidia_unclassified
Otu01665	Bacteria	Acidobacteria	Subgroup_26	Subgroup_26_unclassified	Subgroup_26_unclassified
Otu01666	Bacteria	Chloroflexi	Dehalococcoidia	Sh765B-AG-111	Sh765B-AG-111_unclassified
Otu01667	Bacteria	Deferribacteres	Deferribacteres	Deferribacterales	LCP-89
Otu01668	Bacteria	Planctomycetes	Phycisphaerae	MSBL9	MSBL9_unclassified
Otu01669	Bacteria	Actinobacteria	Thermoleophilia	Solirubrobacterales	480-2
Otu01670	Bacteria	Planctomycetes	Phycisphaerae	MSBL9	MSBL9_unclassified
Otu01671	Bacteria	Candidate_division_WS3	Unknown_Class	Unknown_Order	Unknown_Family	Candidatus_Latescibacter
Otu01672	Bacteria	Proteobacteria	Gammaproteobacteria	Gammaproteobacteria_unclassified	Gammaproteobacteria_unclassified
Otu01673	Bacteria	Candidate_division_OD1	Candidate_division_OD1_unclassified	Candidate_division_OD1_unclassified	Candidate_division_OD1_unclassified
Otu01674	Bacteria	JL-ETNP-Z39	JL-ETNP-Z39_unclassified	JL-ETNP-Z39_unclassified	JL-ETNP-Z39_unclassified
Otu01675	Bacteria	Chlorobi	Igvibacteria	Igvibacteriales	PHOS-HE36
Otu01676	Bacteria	Planctomycetes	Phycisphaerae	mle1-8	mle1-8_unclassified
Otu01678	Bacteria	Proteobacteria	Deltaproteobacteria	Myxococcales	Sandaraciceae
Otu01679	Bacteria	Proteobacteria	Proteobacteria_unclassified	Proteobacteria_unclassified	Proteobacteria_unclassified
Otu01680	Bacteria	Chloroflexi	SAR202_clade	SAR202_clade_unclassified	SAR202_clade_unclassified
Otu01681	Bacteria	Chloroflexi	Dehalococcoidia	vadinBA26	vadinBA26_unclassified
Otu01682	Bacteria	Planctomycetes	MD2896-B258	MD2896-B258_unclassified	MD2896-B258_unclassified
Otu01683	Bacteria	Chloroflexi	Dehalococcoidia	vadinBA26	vadinBA26_unclassified
Otu01684	Bacteria	Actinobacteria	Actinobacteria	Actinobacteria_unclassified	Actinobacteria_unclassified
Otu01685	Bacteria	Chloroflexi	Dehalococcoidia	vadinBA26	vadinBA26_unclassified
Otu01686	Bacteria	Chloroflexi	Dehalococcoidia	GIF3	GIF3_unclassified
Otu01687	Bacteria	Bacteroidetes	Cytophagia	Order_II	Rhodothermaceae
Otu01688	Bacteria	Cyanobacteria	Cyanobacteria_unclassified	Cyanobacteria_unclassified	Cyanobacteria_unclassified
Otu01689	Bacteria	NPL-UPA2	NPL-UPA2_unclassified	NPL-UPA2_unclassified	NPL-UPA2_unclassified
Otu01691	Bacteria	Chloroflexi	Dehalococcoidia	Dehalococcoidia_unclassified	Dehalococcoidia_unclassified
Otu01692	Bacteria	Firmicutes	Negativicutes	Selenomodales	Veillonellaceae	Selenomos
Otu01693	Bacteria	Planctomycetes	Planctomycetes_unclassified	Planctomycetes_unclassified	Planctomycetes_unclassified
Otu01694	Bacteria	Chloroflexi	Dehalococcoidia	poli-4B-65	poli-4B-65_unclassified
Otu01695	Bacteria	Spirochaetae	Spirochaetes	Spirochaetales	Spirochaetaceae	Spirochaeta
Otu01696	Bacteria	TA06	TA06_unclassified	TA06_unclassified	TA06_unclassified
Otu01697	Bacteria	Bacteroidetes	Cytophagia	Cytophagales	Cytophagaceae	Adhaeribacter
Otu01698	Bacteria	Proteobacteria	Alphaproteobacteria	Alphaproteobacteria_unclassified	Alphaproteobacteria_unclassified
Otu01699	Bacteria	Actinobacteria	OPB41	OPB41_unclassified	OPB41_unclassified
Otu01700	Bacteria	Proteobacteria	Gammaproteobacteria	CS-B046	CS-B046_unclassified
Otu01701	Bacteria	Chloroflexi	Dehalococcoidia	poli-4B-65	poli-4B-65_unclassified
Otu01702	Bacteria	Bacteroidetes	Sphingobacteriia	Sphingobacteriales	WCHB1-69
Otu01703	Bacteria	Planctomycetes	Planctomycetacia	Planctomycetales	Planctomycetaceae	Pir4_lineage
Otu01704	Bacteria	Proteobacteria	Gammaproteobacteria	Methylococcales	Marine_Methylotrophic_Group_2
Otu01705	Bacteria	Planctomycetes	Pla4_lineage	Pla4_lineage_unclassified	Pla4_lineage_unclassified
Otu01706	Bacteria	Chloroflexi	Aerolineae	Aerolineales	Aerolineaceae
Otu01708	Bacteria	Proteobacteria	Proteobacteria_unclassified	Proteobacteria_unclassified	Proteobacteria_unclassified
Otu01709	Bacteria	Chloroflexi	Dehalococcoidia	Dehalococcoidia_unclassified	Dehalococcoidia_unclassified
Otu01710	Bacteria	Candidate_division_JS1	Candidate_division_JS1_unclassified	Candidate_division_JS1_unclassified	Candidate_division_JS1_unclassified
Otu01711	Bacteria	Chloroflexi	Dehalococcoidia	Dehalococcoidia_unclassified	Dehalococcoidia_unclassified
Otu01712	Bacteria	Proteobacteria	Betaproteobacteria	Rhodocyclales	Rhodocyclaceae	Azospira
Otu01714	Bacteria	Proteobacteria	Gammaproteobacteria	Gammaproteobacteria_unclassified	Gammaproteobacteria_unclassified
Otu01716	Bacteria	Candidate_division_JS1	Candidate_division_JS1_unclassified	Candidate_division_JS1_unclassified	Candidate_division_JS1_unclassified
Otu01717	Bacteria	Proteobacteria	Proteobacteria_unclassified	Proteobacteria_unclassified	Proteobacteria_unclassified
Otu01719	Bacteria	Chloroflexi	Aerolineae	Aerolineales	Aerolineaceae
Otu01720	Bacteria	Candidate_division_OP8	Candidate_division_OP8_unclassified	Candidate_division_OP8_unclassified	Candidate_division_OP8_unclassified
Otu01721	Bacteria	Candidate_division_OD1	Unknown_Class	Unknown_Order	Unknown_Family	Candidatus_Paceibacter
Otu01722	Bacteria	Proteobacteria	Gammaproteobacteria	Gammaproteobacteria_unclassified	Gammaproteobacteria_unclassified
Otu01723	Bacteria	Proteobacteria	Deltaproteobacteria	Deltaproteobacteria_unclassified	Deltaproteobacteria_unclassified
Otu01724	Archaea	Euryarchaeota	Methanomicrobia	ANME-1	ANME-1b
Otu01725	Bacteria	Chloroflexi	Dehalococcoidia	Dehalococcoidia_unclassified	Dehalococcoidia_unclassified
Otu01726	Bacteria	Chloroflexi	Aerolineae	Aerolineales	Aerolineaceae	Ortilinea
Otu01727	Bacteria	Chloroflexi	Dehalococcoidia	Dehalococcoidia_unclassified	Dehalococcoidia_unclassified
Otu01728	Bacteria	Planctomycetes	Planctomycetes_unclassified	Planctomycetes_unclassified	Planctomycetes_unclassified
Otu01729	Bacteria	Proteobacteria	Alphaproteobacteria	Alphaproteobacteria_unclassified	Alphaproteobacteria_unclassified
Otu01730	Archaea	Thaumarchaeota	Marine_Group_I	Marine_Group_I_unclassified	Marine_Group_I_unclassified
Otu01731	Bacteria	Chloroflexi	Dehalococcoidia	vadinBA26	vadinBA26_unclassified
Otu01732	Bacteria	Chloroflexi	Aerolineae	Aerolineales	Aerolineaceae
Otu01733	Bacteria	Acidobacteria	Acidobacteria	Subgroup_9	Subgroup_9_unclassified
Otu01734	Bacteria	Proteobacteria	Gammaproteobacteria	Oceanospirillales	Oceanospirillaceae	Oceanobacter
Otu01735	Bacteria	Chloroflexi	Dehalococcoidia	Dehalococcoidia_unclassified	Dehalococcoidia_unclassified
Otu01736	Bacteria	Chloroflexi	Dehalococcoidia	Dehalococcoidia_unclassified	Dehalococcoidia_unclassified
Otu01737	Bacteria	Chloroflexi	Dehalococcoidia	Dehalococcoidia_unclassified	Dehalococcoidia_unclassified
Otu01738	Bacteria	Bacteroidetes	Sphingobacteriia	Sphingobacteriales	NS11-12_marine_group
Otu01739	Bacteria	Candidate_division_OD1	Candidate_division_OD1_unclassified	Candidate_division_OD1_unclassified	Candidate_division_OD1_unclassified
Otu01740	Bacteria	Proteobacteria	Deltaproteobacteria	Desulfarculales	Desulfarculaceae
Otu01741	Bacteria	Chloroflexi	Dehalococcoidia	Dehalococcoidia_unclassified	Dehalococcoidia_unclassified
Otu01742	Archaea	Euryarchaeota	Thermoplasmata	Thermoplasmatales	Marine_Group_II
Otu01743	Bacteria	Chloroflexi	Dehalococcoidia	Dehalococcoidia_unclassified	Dehalococcoidia_unclassified
Otu01744	Bacteria	Planctomycetes	Pla3_lineage	Pla3_lineage_unclassified	Pla3_lineage_unclassified
Otu01746	Bacteria	Planctomycetes	Planctomycetacia	Planctomycetales	Planctomycetaceae	Pir3_lineage
Otu01749	Bacteria	Candidate_division_OD1	Unknown_Class	Unknown_Order	Unknown_Family	Candidatus_Paceibacter
Otu01751	Bacteria	Candidate_division_OD1	Unknown_Class	Unknown_Order	Unknown_Family	Candidatus_Paceibacter
Otu01753	Bacteria	Bacteroidetes	Flavobacteriia	Flavobacteriales	Cryomorphaceae	Owenweeksia
Otu01754	Bacteria	Bacteroidetes	Flavobacteriia	Flavobacteriales	NS9_marine_group
Otu01755	Bacteria	Planctomycetes	Phycisphaerae	Phycisphaerae_unclassified	Phycisphaerae_unclassified
Otu01756	Bacteria	Proteobacteria	Deltaproteobacteria	Syntrophobacterales	Syntrophaceae
Otu01757	Bacteria	Proteobacteria	Gammaproteobacteria	Salinisphaerales	Salinisphaeraceae	ZD0417_marine_group
Otu01758	Archaea	Euryarchaeota	Methanomicrobia	ANME-1	ANME-1b
Otu01759	Bacteria	Proteobacteria	Deltaproteobacteria	Desulfobacterales	Nitrospiceae	Nitrospi
Otu01760	Bacteria	Actinobacteria	Acidimicrobiia	Acidimicrobiales	OM1_clade
Otu01761	Bacteria	Candidate_division_OD1	Candidate_division_OD1_unclassified	Candidate_division_OD1_unclassified	Candidate_division_OD1_unclassified
Otu01762	Bacteria	Proteobacteria	Deltaproteobacteria	Sva0485	Sva0485_unclassified
Otu01763	Bacteria	Candidate_division_OD1	Candidate_division_OD1_unclassified	Candidate_division_OD1_unclassified	Candidate_division_OD1_unclassified
Otu01764	Archaea	Euryarchaeota	Halobacteria	Halobacteriales	Deep_Sea_Hydrothermal_Vent_Gp_6(DHVEG-6)
Otu01765	Bacteria	Proteobacteria	Alphaproteobacteria	Sphingomodales	Sphingomodaceae	Sphingomos
Otu01766	Bacteria	Bacteroidetes	SB-1	SB-1_unclassified	SB-1_unclassified
Otu01767	Bacteria	Candidate_division_JS1	Candidate_division_JS1_unclassified	Candidate_division_JS1_unclassified	Candidate_division_JS1_unclassified
Otu01768	Bacteria	Chloroflexi	Aerolineae	Aerolineales	Aerolineaceae
Otu01769	Bacteria	Proteobacteria	Gammaproteobacteria	Gammaproteobacteria_unclassified	Gammaproteobacteria_unclassified
Otu01770	Bacteria	Chloroflexi	Dehalococcoidia	Dehalococcoidia_unclassified	Dehalococcoidia_unclassified
Otu01772	Bacteria	Chloroflexi	Dehalococcoidia	Sh765B-AG-111	Sh765B-AG-111_unclassified
Otu01775	Bacteria	Chloroflexi	Dehalococcoidia	Dehalococcoidia_unclassified	Dehalococcoidia_unclassified
Otu01776	Bacteria	Candidate_division_JS1	Candidate_division_JS1_unclassified	Candidate_division_JS1_unclassified	Candidate_division_JS1_unclassified
Otu01777	Bacteria	Spirochaetae	Spirochaetes	Spirochaetales	Spirochaetaceae	Spirochaeta
Otu01780	Bacteria	Proteobacteria	Deltaproteobacteria	Syntrophobacterales	Syntrophaceae
Otu01781	Bacteria	Proteobacteria	Proteobacteria_unclassified	Proteobacteria_unclassified	Proteobacteria_unclassified
Otu01782	Bacteria	Proteobacteria	Gammaproteobacteria	Oceanospirillales	Oceanospirillales_unclassified
Otu01783	Bacteria	Planctomycetes	Planctomycetes_unclassified	Planctomycetes_unclassified	Planctomycetes_unclassified
Otu01784	Bacteria	Candidate_division_JS1	Candidate_division_JS1_unclassified	Candidate_division_JS1_unclassified	Candidate_division_JS1_unclassified
Otu01787	Bacteria	Gemmatimodetes	Gemmatimodetes	Gemmatimodales	Gemmatimodaceae
Otu01788	Bacteria	BHI80-139	BHI80-139_unclassified	BHI80-139_unclassified	BHI80-139_unclassified
Otu01789	Bacteria	Candidate_division_OD1	Candidate_division_OD1_unclassified	Candidate_division_OD1_unclassified	Candidate_division_OD1_unclassified
Otu01790	Bacteria	Chloroflexi	Dehalococcoidia	vadinBA26	vadinBA26_unclassified
Otu01791	Bacteria	Chloroflexi	Chloroflexi_unclassified	Chloroflexi_unclassified	Chloroflexi_unclassified
Otu01793	Bacteria	Proteobacteria	Gammaproteobacteria	Gammaproteobacteria_unclassified	Gammaproteobacteria_unclassified
Otu01795	Bacteria	Bacteroidetes	Flavobacteriia	Flavobacteriales	Flavobacteriaceae	Capnocytophaga
Otu01796	Bacteria	Chloroflexi	Dehalococcoidia	Dehalococcoidia_unclassified	Dehalococcoidia_unclassified
Otu01797	Archaea	Thaumarchaeota	Miscellaneous_Crerchaeotic_Group	Miscellaneous_Crerchaeotic_Group_unclassified	Miscellaneous_Crerchaeotic_Group_unclassified
Otu01798	Bacteria	Proteobacteria	Alphaproteobacteria	DB1-14	DB1-14_unclassified
Otu01799	Bacteria	Chloroflexi	Dehalococcoidia	Dehalococcoidia_unclassified	Dehalococcoidia_unclassified
Otu01800	Archaea	Euryarchaeota	Thermoplasmata	Thermoplasmatales	Marine_Benthic_Group_D_and_DHVEG-1
Otu01801	Bacteria	Candidate_division_OP3	Candidate_division_OP3_unclassified	Candidate_division_OP3_unclassified	Candidate_division_OP3_unclassified
Otu01802	Archaea	Euryarchaeota	Halobacteria	Halobacteriales	Halobacteriales_unclassified(59)
Otu01803	Bacteria	Planctomycetes	Phycisphaerae	CCM11a	CCM11a_unclassified
Otu01804	Bacteria	Proteobacteria	Alphaproteobacteria	Sphingomodales	Sphingomodaceae	Sphingomos
Otu01805	Bacteria	Proteobacteria	Alphaproteobacteria	Caulobacterales	Hyphomodaceae	Hirschia
Otu01806	Bacteria	Cyanobacteria	Cyanobacteria	Cyanobacteria_unclassified	Cyanobacteria_unclassified
Otu01808	Bacteria	Bacteroidetes	Bacteroidia	Bacteroidales	Prevotellaceae	Prevotella
Otu01809	Bacteria	Bacteroidetes	Bacteroidia	Bacteroidales	Rikenellaceae	RC9_gut_group
Otu01810	Bacteria	Proteobacteria	Alphaproteobacteria	Rhizobiales	Rhizobiales_unclassified
Otu01811	Bacteria	Chloroflexi	Dehalococcoidia	GIF3	GIF3_unclassified
Otu01812	Archaea	Euryarchaeota	Euryarchaeota_unclassified	Euryarchaeota_unclassified	Euryarchaeota_unclassified
Otu01814	Bacteria	Proteobacteria	Alphaproteobacteria	Rhizobiales	Phyllobacteriaceae(61)
Otu01815	Bacteria	Actinobacteria	Actinobacteria	Frankiales	Sporichthyaceae
Otu01816	Bacteria	Candidate_division_OP8	Candidate_division_OP8_unclassified	Candidate_division_OP8_unclassified	Candidate_division_OP8_unclassified
Otu01818	Bacteria	Proteobacteria	Deltaproteobacteria	Desulfuromodales	Sva1033
Otu01819	Archaea	Euryarchaeota	Thermoplasmata	South_African_Goldmine_Gp(SAGMEG)	South_African_Goldmine_Gp(SAGMEG)_unclassified
Otu01820	Bacteria	Fusobacteria	Fusobacteriia	Fusobacteriales	Fusobacteriaceae	Propionigenium
Otu01821	Bacteria	Planctomycetes	Phycisphaerae	Phycisphaerales	Phycisphaerales_unclassified
Otu01822	Bacteria	Chloroflexi	Dehalococcoidia	Dehalococcoidia_unclassified	Dehalococcoidia_unclassified
Otu01823	Bacteria	Proteobacteria	Deltaproteobacteria	Desulfarculales	Desulfarculaceae
Otu01824	Bacteria	Proteobacteria	Deltaproteobacteria	Deltaproteobacteria_unclassified	Deltaproteobacteria_unclassified
Otu01825	Bacteria	Candidate_division_OP3	Candidate_division_OP3_unclassified	Candidate_division_OP3_unclassified	Candidate_division_OP3_unclassified
Otu01826	Bacteria	Bacteroidetes	SB-1	SB-1_unclassified	SB-1_unclassified
Otu01829	Bacteria	Planctomycetes	Planctomycetes_unclassified	Planctomycetes_unclassified	Planctomycetes_unclassified
Otu01831	Bacteria	Spirochaetae	Spirochaetes	Spirochaetales	Spirochaetaceae	Spirochaeta
Otu01832	Bacteria	Candidate_division_JS1	Candidate_division_JS1_unclassified	Candidate_division_JS1_unclassified	Candidate_division_JS1_unclassified
Otu01833	Bacteria	NPL-UPA2	NPL-UPA2_unclassified	NPL-UPA2_unclassified	NPL-UPA2_unclassified
Otu01835	Bacteria	Proteobacteria	Deltaproteobacteria	Deltaproteobacteria_unclassified	Deltaproteobacteria_unclassified
Otu01836	Bacteria	Proteobacteria	Betaproteobacteria	Burkholderiales	Comamodaceae	Tepidimos
Otu01837	Bacteria	Proteobacteria	Deltaproteobacteria	Myxococcales	Sandaraciceae
Otu01838	Bacteria	Bacteroidetes	Cytophagia	Cytophagales	Cytophagaceae	Fibrella
Otu01839	Bacteria	Proteobacteria	Gammaproteobacteria	Enterobacteriales	Enterobacteriaceae	Buchnera
Otu01840	Bacteria	Actinobacteria	Actinobacteria	Pseudonocardiales	Pseudonocardiaceae	Pseudonocardia
Otu01842	Archaea	Euryarchaeota	Halobacteria	Halobacteriales	Deep_Sea_Euryarchaeotic_Group(DSEG)
Otu01844	Bacteria	BD1-5	BD1-5_unclassified	BD1-5_unclassified	BD1-5_unclassified
Otu01845	Bacteria	Candidate_division_OD1	Candidate_division_OD1_unclassified	Candidate_division_OD1_unclassified	Candidate_division_OD1_unclassified
Otu01846	Bacteria	Proteobacteria	Deltaproteobacteria	DTB120	DTB120_unclassified
Otu01847	Bacteria	Planctomycetes	Phycisphaerae	MSBL9	MSBL9_unclassified
Otu01849	Bacteria	Proteobacteria	Deltaproteobacteria	Sh765B-TzT-29	Sh765B-TzT-29_unclassified
Otu01850	Bacteria	Chloroflexi	Dehalococcoidia	Dehalococcoidia_unclassified	Dehalococcoidia_unclassified
Otu01852	Bacteria	Proteobacteria	Deltaproteobacteria	Desulfarculales	Desulfarculaceae
Otu01853	Bacteria	TA06	TA06_unclassified	TA06_unclassified	TA06_unclassified
Otu01854	Bacteria	Planctomycetes	Planctomycetes_unclassified	Planctomycetes_unclassified	Planctomycetes_unclassified
Otu01855	Bacteria	Cyanobacteria	Cyanobacteria	SubsectionIII	FamilyI	Leptolyngbya
Otu01856	Bacteria	Proteobacteria	Deltaproteobacteria	DTB120	DTB120_unclassified
Otu01857	Bacteria	Chloroflexi	Dehalococcoidia	Sh765B-AG-111	Sh765B-AG-111_unclassified
Otu01859	Bacteria	Proteobacteria	Gammaproteobacteria	Oceanospirillales	OM182_clade
Otu01861	Bacteria	Actinobacteria	Thermoleophilia	Solirubrobacterales	YNPFFP1
Otu01862	Bacteria	Proteobacteria	Deltaproteobacteria	DTB120	DTB120_unclassified
Otu01863	Bacteria	Chloroflexi	Dehalococcoidia	poli-4B-65	poli-4B-65_unclassified
Otu01864	Bacteria	Proteobacteria	Gammaproteobacteria	Gammaproteobacteria_unclassified	Gammaproteobacteria_unclassified
Otu01865	Bacteria	Planctomycetes	Planctomycetes_unclassified	Planctomycetes_unclassified	Planctomycetes_unclassified
Otu01866	Bacteria	Chloroflexi	Dehalococcoidia	Sh765B-AG-111	Sh765B-AG-111_unclassified
Otu01867	Bacteria	Actinobacteria	Acidimicrobiia	Acidimicrobiales	Acidimicrobiaceae	CL500-29_marine_group
Otu01868	Bacteria	Candidate_division_OP3	Candidate_division_OP3_unclassified	Candidate_division_OP3_unclassified	Candidate_division_OP3_unclassified
Otu01869	Bacteria	Chloroflexi	Dehalococcoidia	Dehalococcoidia_unclassified	Dehalococcoidia_unclassified
Otu01870	Bacteria	TA06	TA06_unclassified	TA06_unclassified	TA06_unclassified
Otu01871	Bacteria	Chloroflexi	Dehalococcoidia	Dehalococcoidia_unclassified	Dehalococcoidia_unclassified
Otu01872	Bacteria	Proteobacteria	Gammaproteobacteria	Gammaproteobacteria_unclassified	Gammaproteobacteria_unclassified
Otu01873	Bacteria	Planctomycetes	Phycisphaerae	Phycisphaerales	AKAU3564_sediment_group
Otu01874	Bacteria	Planctomycetes	Phycisphaerae	MSBL9	MSBL9_unclassified
Otu01875	Bacteria	Candidate_division_BRC1	Candidate_division_BRC1_unclassified	Candidate_division_BRC1_unclassified	Candidate_division_BRC1_unclassified
Otu01876	Bacteria	Chloroflexi	Dehalococcoidia	Dehalococcoidia_unclassified	Dehalococcoidia_unclassified
Otu01877	Bacteria	Chloroflexi	Dehalococcoidia	Dehalococcoidia_unclassified	Dehalococcoidia_unclassified
Otu01878	Bacteria	Proteobacteria	Deltaproteobacteria	Desulfovibrioles	Desulfovibrioceae
Otu01880	Bacteria	Chloroflexi	Dehalococcoidia	Dehalococcoidia_unclassified	Dehalococcoidia_unclassified
Otu01881	Bacteria	Chloroflexi	Dehalococcoidia	Dehalococcoidia_unclassified	Dehalococcoidia_unclassified
Otu01882	Bacteria	Candidate_division_OD1	Candidate_division_OD1_unclassified	Candidate_division_OD1_unclassified	Candidate_division_OD1_unclassified
Otu01883	Bacteria	Candidate_division_JS1	Candidate_division_JS1_unclassified	Candidate_division_JS1_unclassified	Candidate_division_JS1_unclassified
Otu01884	Bacteria	Chloroflexi	Chloroflexi_unclassified	Chloroflexi_unclassified	Chloroflexi_unclassified
Otu01885	Bacteria	Candidate_division_OP3	Candidate_division_OP3_unclassified	Candidate_division_OP3_unclassified	Candidate_division_OP3_unclassified
Otu01886	Bacteria	Proteobacteria	Gammaproteobacteria	Gammaproteobacteria_unclassified	Gammaproteobacteria_unclassified
Otu01887	Bacteria	Candidate_division_OD1	Candidate_division_OD1_unclassified	Candidate_division_OD1_unclassified	Candidate_division_OD1_unclassified
Otu01888	Bacteria	Actinobacteria	Coriobacteriia	Coriobacteriales	Coriobacteriaceae	Atopobium
Otu01889	Bacteria	Chloroflexi	Dehalococcoidia	Dehalococcoidia_unclassified	Dehalococcoidia_unclassified
Otu01890	Bacteria	Candidate_division_JS1	Candidate_division_JS1_unclassified	Candidate_division_JS1_unclassified	Candidate_division_JS1_unclassified
Otu01891	Bacteria	Chloroflexi	Dehalococcoidia	Dehalococcoidia_unclassified	Dehalococcoidia_unclassified
Otu01892	Bacteria	Chloroflexi	Dehalococcoidia	Dehalococcoidia_unclassified	Dehalococcoidia_unclassified
Otu01893	Bacteria	Proteobacteria	Gammaproteobacteria	Oceanospirillales	Oceanospirillales_unclassified
Otu01895	Archaea	Euryarchaeota	Halobacteria	Halobacteriales	Deep_Sea_Euryarchaeotic_Group(DSEG)
Otu01896	Bacteria	Chloroflexi	Dehalococcoidia	Dehalococcoidia_unclassified	Dehalococcoidia_unclassified
Otu01898	Bacteria	Chloroflexi	Dehalococcoidia	vadinBA26	vadinBA26_unclassified
Otu01899	Bacteria	Chloroflexi	Dehalococcoidia	Dehalococcoidia_unclassified	Dehalococcoidia_unclassified
Otu01900	Bacteria	Bacteroidetes	BD2-2	BD2-2_unclassified	BD2-2_unclassified
Otu01901	Bacteria	Chloroflexi	Dehalococcoidia	Dehalococcoidia_unclassified	Dehalococcoidia_unclassified
Otu01902	Archaea	Euryarchaeota	Euryarchaeota_unclassified	Euryarchaeota_unclassified	Euryarchaeota_unclassified
Otu01903	Bacteria	Candidate_division_JS1	Candidate_division_JS1_unclassified	Candidate_division_JS1_unclassified	Candidate_division_JS1_unclassified
Otu01904	Bacteria	Proteobacteria	Deltaproteobacteria	Sh765B-TzT-29	Sh765B-TzT-29_unclassified
Otu01905	Bacteria	Proteobacteria	Alphaproteobacteria	Rhodospirillales	Rhodospirillales_unclassified
Otu01907	Archaea	Euryarchaeota	Halobacteria	Halobacteriales	Deep_Sea_Hydrothermal_Vent_Gp_6(DHVEG-6)
Otu01908	Bacteria	Chloroflexi	Dehalococcoidia	Dehalococcoidia_unclassified	Dehalococcoidia_unclassified
Otu01910	Bacteria	Planctomycetes	Phycisphaerae	MSBL9	MSBL9_unclassified
Otu01911	Bacteria	NPL-UPA2	NPL-UPA2_unclassified	NPL-UPA2_unclassified	NPL-UPA2_unclassified
Otu01913	Bacteria	Proteobacteria	Deltaproteobacteria	Deltaproteobacteria_unclassified	Deltaproteobacteria_unclassified
Otu01914	Bacteria	Proteobacteria	Deltaproteobacteria	Desulfobacterales	Desulfobulbaceae
Otu01915	Bacteria	Candidate_division_OP3	Candidate_division_OP3_unclassified	Candidate_division_OP3_unclassified	Candidate_division_OP3_unclassified
Otu01916	Bacteria	Candidate_division_OP3	Candidate_division_OP3_unclassified	Candidate_division_OP3_unclassified	Candidate_division_OP3_unclassified
Otu01917	Bacteria	Tenericutes	Mollicutes	NB1-n	NB1-n_unclassified
Otu01918	Bacteria	Candidate_division_OP11	Candidate_division_OP11_unclassified	Candidate_division_OP11_unclassified	Candidate_division_OP11_unclassified
Otu01919	Bacteria	Actinobacteria	Thermoleophilia	Solirubrobacterales	0319-6M6
Otu01921	Bacteria	Chloroflexi	Dehalococcoidia	Dehalococcoidia_unclassified	Dehalococcoidia_unclassified
Otu01922	Bacteria	Chloroflexi	Dehalococcoidia	Dehalococcoidia_unclassified	Dehalococcoidia_unclassified
Otu01923	Bacteria	Actinobacteria	Thermoleophilia	Solirubrobacterales	TM146
Otu01924	Bacteria	Candidate_division_OD1	Candidate_division_OD1_unclassified	Candidate_division_OD1_unclassified	Candidate_division_OD1_unclassified
Otu01925	Archaea	Euryarchaeota	Euryarchaeota_unclassified	Euryarchaeota_unclassified	Euryarchaeota_unclassified
Otu01926	Bacteria	BHI80-139	BHI80-139_unclassified	BHI80-139_unclassified	BHI80-139_unclassified
Otu01927	Bacteria	Chloroflexi	Dehalococcoidia	Dehalococcoidia_unclassified	Dehalococcoidia_unclassified
Otu01928	Bacteria	Proteobacteria	Alphaproteobacteria	Rickettsiales	TK34
Otu01929	Bacteria	Planctomycetes	Planctomycetes_unclassified	Planctomycetes_unclassified	Planctomycetes_unclassified
Otu01930	Bacteria	Actinobacteria	Actinobacteria	Micrococcales	Intrasporangiaceae	Ornithinimicrobium
Otu01931	Bacteria	Chloroflexi	Dehalococcoidia	Dehalococcoidia_unclassified	Dehalococcoidia_unclassified
Otu01932	Bacteria	Proteobacteria	Gammaproteobacteria	Oceanospirillales	SAR86_clade
Otu01933	Bacteria	Spirochaetae	Spirochaetes	Kazan-3B-09	Kazan-3B-09_unclassified
Otu01934	Bacteria	Firmicutes	Bacilli	Bacillales	Staphylococcaceae
Otu01935	Bacteria	Proteobacteria	Gammaproteobacteria	Methylococcales	pItb-vmat-59
Otu01936	Bacteria	Planctomycetes	MD2896-B258	MD2896-B258_unclassified	MD2896-B258_unclassified
Otu01937	Bacteria	Proteobacteria	Deltaproteobacteria	Desulfobacterales	Desulfobacteraceae	Desulfofaba
Otu01938	Bacteria	Proteobacteria	Epsilonproteobacteria	Campylobacterales	Campylobacteraceae	Arcobacter
Otu01940	Bacteria	Proteobacteria	Gammaproteobacteria	34P16	34P16_unclassified
Otu01941	Bacteria	Chloroflexi	Chloroflexi_unclassified	Chloroflexi_unclassified	Chloroflexi_unclassified
Otu01942	Bacteria	Actinobacteria	Acidimicrobiia	Acidimicrobiales	OM1_clade
Otu01943	Bacteria	Chloroflexi	Dehalococcoidia	Dehalococcoidia_unclassified	Dehalococcoidia_unclassified
Otu01945	Bacteria	Chloroflexi	Dehalococcoidia	Dehalococcoidia_unclassified	Dehalococcoidia_unclassified
Otu01946	Bacteria	Chloroflexi	Dehalococcoidia	Dehalococcoidia_unclassified	Dehalococcoidia_unclassified
Otu01947	Bacteria	Chloroflexi	Dehalococcoidia	Dehalococcoidia_unclassified	Dehalococcoidia_unclassified
Otu01949	Bacteria	Proteobacteria	Gammaproteobacteria	Alteromodales	Alteromodaceae	BD2-7
Otu01950	Archaea	Euryarchaeota	Euryarchaeota_unclassified	Euryarchaeota_unclassified	Euryarchaeota_unclassified
Otu01951	Bacteria	Chloroflexi	Dehalococcoidia	Dehalococcoidia_unclassified	Dehalococcoidia_unclassified
Otu01952	Archaea	Euryarchaeota	Halobacteria	Halobacteriales	Deep_Sea_Hydrothermal_Vent_Gp_6(DHVEG-6)
Otu01953	Archaea	Euryarchaeota	Halobacteria	Halobacteriales	Halobacteriales_unclassified
Otu01954	Bacteria	Planctomycetes	Planctomycetes_unclassified	Planctomycetes_unclassified	Planctomycetes_unclassified
Otu01955	Bacteria	Proteobacteria	Alphaproteobacteria	Sphingomodales	Sphingomodaceae
Otu01956	Bacteria	Proteobacteria	Gammaproteobacteria	Xanthomodales	Xanthomodaceae	Pseudoxanthomos
Otu01957	Bacteria	Planctomycetes	Planctomycetes_unclassified	Planctomycetes_unclassified	Planctomycetes_unclassified
Otu01958	Bacteria	Planctomycetes	Phycisphaerae	mle1-8	mle1-8_unclassified
Otu01959	Bacteria	Planctomycetes	Phycisphaerae	SHA-43	SHA-43_unclassified
Otu01961	Bacteria	Candidate_division_OP3	Candidate_division_OP3_unclassified	Candidate_division_OP3_unclassified	Candidate_division_OP3_unclassified
Otu01962	Bacteria	Chloroflexi	Dehalococcoidia	Dehalococcoidia_unclassified	Dehalococcoidia_unclassified
Otu01963	Bacteria	Planctomycetes	Phycisphaerae	Phycisphaerales	Phycisphaerales_unclassified
Otu01964	Bacteria	Proteobacteria	Alphaproteobacteria	Rhodobacterales	Rhodobacteraceae
Otu01965	Bacteria	Proteobacteria	Gammaproteobacteria	Gammaproteobacteria_unclassified	Gammaproteobacteria_unclassified
Otu01966	Bacteria	Planctomycetes	Phycisphaerae	CCM11a	CCM11a_unclassified
Otu01968	Bacteria	Acidobacteria	Holophagae	Subgroup_10	Subgroup_10_unclassified
Otu01969	Bacteria	Proteobacteria	Alphaproteobacteria	Rhodospirillales	Rhodospirillales_Incertae_Sedis	Candidatus_Alysiosphaera
Otu01970	Bacteria	Bacteroidetes	Sphingobacteriia	Sphingobacteriales	env.OPS_17
Otu01971	Bacteria	Chloroflexi	Dehalococcoidia	vadinBA26	vadinBA26_unclassified
Otu01972	Bacteria	Planctomycetes	Phycisphaerae	C86	C86_unclassified
Otu01973	Bacteria	Bacteroidetes	Cytophagia	Cytophagales	Flammeovirgaceae	Candidatus_Cardinium
Otu01974	Bacteria	Chloroflexi	Dehalococcoidia	Dehalococcoidia_unclassified	Dehalococcoidia_unclassified
Otu01975	Bacteria	Chloroflexi	Dehalococcoidia	Dehalococcoidia_unclassified	Dehalococcoidia_unclassified
Otu01976	Bacteria	Candidate_division_WS3	Unknown_Class	Unknown_Order	Unknown_Family	Candidatus_Latescibacter
Otu01977	Bacteria	Chloroflexi	Dehalococcoidia	Dehalococcoidia_unclassified	Dehalococcoidia_unclassified
Otu01978	Bacteria	Chloroflexi	Dehalococcoidia	Dehalococcoidia_unclassified	Dehalococcoidia_unclassified
Otu01979	Bacteria	Chloroflexi	Dehalococcoidia	poli-4B-65	poli-4B-65_unclassified
Otu01980	Bacteria	Chloroflexi	Dehalococcoidia	MSBL5	MSBL5_unclassified
Otu01981	Bacteria	Cyanobacteria	Melaibacteria	Gastraerophilales	Gastraerophilales_unclassified
Otu01983	Bacteria	Chloroflexi	Dehalococcoidia	Dehalococcoidia_unclassified	Dehalococcoidia_unclassified
Otu01984	Bacteria	Chloroflexi	Dehalococcoidia	Dehalococcoidia_unclassified	Dehalococcoidia_unclassified
Otu01985	Bacteria	Candidate_division_WS3	Unknown_Class	Unknown_Order	Unknown_Family	Candidatus_Latescibacter
Otu01987	Bacteria	Candidate_division_OD1	Candidate_division_OD1_unclassified	Candidate_division_OD1_unclassified	Candidate_division_OD1_unclassified
Otu01988	Bacteria	Candidate_division_OD1	Unknown_Class	Unknown_Order	Unknown_Family	Candidatus_Paceibacter
Otu01989	Archaea	Thaumarchaeota	Marine_Benthic_Group_B	Marine_Benthic_Group_B_unclassified	Marine_Benthic_Group_B_unclassified
Otu01990	Archaea	Thaumarchaeota	Marine_Group_I	Unknown_Order	Unknown_Family	Candidatus_Nitrosoarchaeum
Otu01991	Bacteria	Planctomycetes	Planctomycetacia	Planctomycetales	Planctomycetaceae	Pir4_lineage
Otu01992	Bacteria	Deferribacteres	Deferribacteres	Deferribacterales	SAR406_clade(Marine_group_A)
Otu01993	Bacteria	Proteobacteria	Gammaproteobacteria	Xanthomodales	JTB255_marine_benthic_group
Otu01994	Bacteria	Candidate_division_OP3	Candidate_division_OP3_unclassified	Candidate_division_OP3_unclassified	Candidate_division_OP3_unclassified
Otu01995	Bacteria	Spirochaetae	Spirochaetes	MSBL2	MSBL2_unclassified
Otu01996	Bacteria	TA06	TA06_unclassified	TA06_unclassified	TA06_unclassified
Otu01997	Bacteria	Chloroflexi	Dehalococcoidia	Dehalococcoidia_unclassified	Dehalococcoidia_unclassified
Otu01999	Bacteria	Actinobacteria	Thermoleophilia	Solirubrobacterales	480-2
Otu02002	Bacteria	Chloroflexi	Dehalococcoidia	GIF9	GIF9_unclassified
Otu02004	Bacteria	Planctomycetes	Phycisphaerae	MSBL9	MSBL9_unclassified
Otu02005	Bacteria	Chloroflexi	Dehalococcoidia	GIF3	GIF3_unclassified
Otu02006	Bacteria	Chloroflexi	Chloroflexi_unclassified	Chloroflexi_unclassified	Chloroflexi_unclassified
Otu02007	Bacteria	Bacteroidetes	Cytophagia	Cytophagales	Cytophagaceae	Pseudarcicella
Otu02008	Archaea	Euryarchaeota	Thermoplasmata	Thermoplasmatales	ANT06-05
Otu02010	Bacteria	Chloroflexi	Chloroflexi_unclassified	Chloroflexi_unclassified	Chloroflexi_unclassified
Otu02012	Bacteria	Nitrospirae	Nitrospira	Nitrospirales	wb1-A12
Otu02013	Bacteria	Spirochaetae	Spirochaetes	Spirochaetales	Spirochaetaceae	Spirochaeta
Otu02014	Bacteria	Chloroflexi	Dehalococcoidia	Dehalococcoidia_unclassified	Dehalococcoidia_unclassified
Otu02016	Bacteria	Chloroflexi	Dehalococcoidia	Dehalococcoidia_unclassified	Dehalococcoidia_unclassified
Otu02017	Bacteria	Chloroflexi	S085	S085_unclassified	S085_unclassified
Otu02018	Bacteria	Bacteroidetes	Cytophagia	Order_II	Rhodothermaceae
Otu02019	Bacteria	Proteobacteria	Gammaproteobacteria	Gammaproteobacteria_unclassified	Gammaproteobacteria_unclassified
Otu02021	Bacteria	Proteobacteria	Gammaproteobacteria	Alteromodales	Pseudoalteromodaceae
Otu02022	Bacteria	Proteobacteria	Proteobacteria_unclassified	Proteobacteria_unclassified	Proteobacteria_unclassified
Otu02023	Bacteria	Chloroflexi	Dehalococcoidia	Dehalococcoidia_unclassified	Dehalococcoidia_unclassified
Otu02024	Bacteria	Planctomycetes	Phycisphaerae	MSBL9	MSBL9_unclassified
Otu02025	Bacteria	Planctomycetes	vadinHA49	vadinHA49_unclassified	vadinHA49_unclassified
Otu02026	Bacteria	Planctomycetes	Planctomycetes_unclassified	Planctomycetes_unclassified	Planctomycetes_unclassified
Otu02027	Bacteria	Candidate_division_OD1	Candidate_division_OD1_unclassified	Candidate_division_OD1_unclassified	Candidate_division_OD1_unclassified
Otu02028	Archaea	Euryarchaeota	Methanomicrobia	ANME-1	ANME-1_unclassified
Otu02029	Bacteria	Planctomycetes	vadinHA49	vadinHA49_unclassified	vadinHA49_unclassified
Otu02030	Bacteria	Actinobacteria	Acidimicrobiia	Acidimicrobiales	OM1_clade
Otu02031	Bacteria	Proteobacteria	Deltaproteobacteria	Desulfobacterales	Desulfobacteraceae
Otu02032	Bacteria	Candidate_division_OP8	Candidate_division_OP8_unclassified	Candidate_division_OP8_unclassified	Candidate_division_OP8_unclassified
Otu02034	Bacteria	Candidate_division_OP8	Candidate_division_OP8_unclassified	Candidate_division_OP8_unclassified	Candidate_division_OP8_unclassified
Otu02035	Bacteria	Candidate_division_OD1	Candidate_division_OD1_unclassified	Candidate_division_OD1_unclassified	Candidate_division_OD1_unclassified
Otu02036	Bacteria	Proteobacteria	Deltaproteobacteria	Bdellovibrioles	Bacteriovoracaceae	Peredibacter
Otu02037	Bacteria	Chloroflexi	Dehalococcoidia	Dehalococcoidia_unclassified	Dehalococcoidia_unclassified
Otu02038	Bacteria	Proteobacteria	Alphaproteobacteria	Rhodospirillales	Acetobacteraceae
Otu02039	Bacteria	Planctomycetes	Pla3_lineage	Pla3_lineage_unclassified	Pla3_lineage_unclassified
Otu02040	Bacteria	Chloroflexi	Dehalococcoidia	Dehalococcoidia_unclassified	Dehalococcoidia_unclassified
Otu02041	Bacteria	Proteobacteria	Deltaproteobacteria	Myxococcales	Haliangiaceae	Haliangium
Otu02042	Bacteria	Bacteroidetes	Cytophagia	Cytophagales	Cytophagaceae	Hymenobacter
Otu02043	Bacteria	Proteobacteria	Alphaproteobacteria	Rhodospirillales	Acetobacteraceae
Otu02045	Bacteria	Proteobacteria	Gammaproteobacteria	Alteromodales	Shewanellaceae	Shewanella
Otu02046	Bacteria	Planctomycetes	Phycisphaerae	Phycisphaerales	Phycisphaerales_unclassified
Otu02047	Bacteria	Chloroflexi	Dehalococcoidia	Dehalococcoidia_unclassified	Dehalococcoidia_unclassified
Otu02048	Bacteria	Chloroflexi	SAR202_clade	SAR202_clade_unclassified	SAR202_clade_unclassified
Otu02049	Bacteria	Chloroflexi	Dehalococcoidia	FS117-23B-02	FS117-23B-02_unclassified
Otu02050	Bacteria	Bacteroidetes	Bacteroidia	Bacteroidales	Bacteroidales_unclassified
Otu02051	Bacteria	Chloroflexi	Dehalococcoidia	Dehalococcoidales	Dehalococcoidales_Incertae_Sedis	Dehalobium
Otu02052	Bacteria	Spirochaetae	Spirochaetes	Spirochaetales	Spirochaetaceae	Spirochaeta
Otu02053	Bacteria	Proteobacteria	Gammaproteobacteria	Oceanospirillales	Oceanospirillaceae
Otu02054	Bacteria	Proteobacteria	Betaproteobacteria	Burkholderiales	Alcaligeceae	Derxia
Otu02055	Bacteria	Candidate_division_OD1	Candidate_division_OD1_unclassified	Candidate_division_OD1_unclassified	Candidate_division_OD1_unclassified
Otu02057	Bacteria	Proteobacteria	Gammaproteobacteria	Order_Incertae_Sedis	Family_Incertae_Sedis	Marinicella
Otu02058	Bacteria	Chloroflexi	Dehalococcoidia	Sh765B-AG-111	Sh765B-AG-111_unclassified
Otu02062	Bacteria	Acidobacteria	Acidobacteria	Subgroup_6	Subgroup_6_unclassified
Otu02063	Bacteria	Proteobacteria	Deltaproteobacteria	Desulfarculales	Desulfarculaceae
Otu02065	Bacteria	Chloroflexi	Dehalococcoidia	vadinBA26	vadinBA26_unclassified
Otu02067	Bacteria	Proteobacteria	Alphaproteobacteria	DB1-14	DB1-14_unclassified
Otu02068	Bacteria	Gemmatimodetes	Gemmatimodetes	PAUC43f_marine_benthic_group	PAUC43f_marine_benthic_group_unclassified
Otu02069	Bacteria	Chloroflexi	Dehalococcoidia	Dehalococcoidia_unclassified	Dehalococcoidia_unclassified
Otu02070	Bacteria	Actinobacteria	Actinobacteria	Micrococcales	Micrococcaceae	Rothia
Otu02071	Bacteria	Chloroflexi	Dehalococcoidia	GIF3	GIF3_unclassified
Otu02072	Bacteria	Candidate_division_WS3	Candidate_division_WS3_unclassified	Candidate_division_WS3_unclassified	Candidate_division_WS3_unclassified
Otu02073	Bacteria	Chloroflexi	Dehalococcoidia	Dehalococcoidia_unclassified	Dehalococcoidia_unclassified
Otu02075	Bacteria	Chloroflexi	Dehalococcoidia	Dehalococcoidia_unclassified	Dehalococcoidia_unclassified
Otu02078	Bacteria	Planctomycetes	Phycisphaerae	MSBL9	MSBL9_unclassified
Otu02079	Archaea	Euryarchaeota	Euryarchaeota_unclassified	Euryarchaeota_unclassified	Euryarchaeota_unclassified
Otu02080	Bacteria	Bacteroidetes	Flavobacteriia	Flavobacteriales	Flavobacteriaceae	Flavobacterium
Otu02081	Bacteria	Bacteroidetes	Sphingobacteriia	Sphingobacteriales	Chitinophagaceae	Ferruginibacter
Otu02082	Bacteria	Chloroflexi	KZNMV-5-B42	KZNMV-5-B42_unclassified	KZNMV-5-B42_unclassified
Otu02083	Bacteria	Chloroflexi	Dehalococcoidia	Sh765B-AG-111	Sh765B-AG-111_unclassified
Otu02084	Bacteria	Candidate_division_JS1	Candidate_division_JS1_unclassified	Candidate_division_JS1_unclassified	Candidate_division_JS1_unclassified
Otu02085	Bacteria	Chloroflexi	Dehalococcoidia	poli-4B-65	poli-4B-65_unclassified
Otu02086	Bacteria	Candidate_division_JS1	Candidate_division_JS1_unclassified	Candidate_division_JS1_unclassified	Candidate_division_JS1_unclassified
Otu02087	Bacteria	Candidate_division_OD1	Candidate_division_OD1_unclassified	Candidate_division_OD1_unclassified	Candidate_division_OD1_unclassified
Otu02089	Bacteria	Candidate_division_OD1	Candidate_division_OD1_unclassified	Candidate_division_OD1_unclassified	Candidate_division_OD1_unclassified
Otu02090	Bacteria	Bacteroidetes	Sphingobacteriia	Sphingobacteriales	Saprospiraceae
Otu02091	Bacteria	Proteobacteria	Deltaproteobacteria	Desulfobacterales	Desulfobacteraceae
Otu02092	Bacteria	Deferribacteres	Deferribacteres	Deferribacterales	Deferribacterales_Incertae_Sedis	Caldithrix
Otu02093	Bacteria	Proteobacteria	Gammaproteobacteria	Gammaproteobacteria_unclassified	Gammaproteobacteria_unclassified
Otu02094	Bacteria	BHI80-139	BHI80-139_unclassified	BHI80-139_unclassified	BHI80-139_unclassified
Otu02096	Bacteria	Candidate_division_JS1	Candidate_division_JS1_unclassified	Candidate_division_JS1_unclassified	Candidate_division_JS1_unclassified
Otu02097	Bacteria	Bacteroidetes	Bacteroidetes_unclassified	Bacteroidetes_unclassified	Bacteroidetes_unclassified
Otu02098	Bacteria	Candidate_division_JS1	Candidate_division_JS1_unclassified	Candidate_division_JS1_unclassified	Candidate_division_JS1_unclassified
Otu02099	Bacteria	NPL-UPA2	NPL-UPA2_unclassified	NPL-UPA2_unclassified	NPL-UPA2_unclassified
Otu02101	Bacteria	Chloroflexi	Dehalococcoidia	Dehalococcoidia_unclassified	Dehalococcoidia_unclassified
Otu02102	Bacteria	Chloroflexi	Dehalococcoidia	Dehalococcoidia_unclassified	Dehalococcoidia_unclassified
Otu02103	Bacteria	Chloroflexi	Dehalococcoidia	Dehalococcoidia_unclassified	Dehalococcoidia_unclassified
Otu02104	Bacteria	Candidate_division_WS3	Unknown_Class	Unknown_Order	Unknown_Family	Candidatus_Latescibacter
Otu02105	Bacteria	Candidate_division_OP3	Candidate_division_OP3_unclassified	Candidate_division_OP3_unclassified	Candidate_division_OP3_unclassified
Otu02107	Bacteria	Proteobacteria	Alphaproteobacteria	Rhizobiales	Methylobacteriaceae	Methylobacterium
Otu02109	Archaea	Euryarchaeota	Thermoplasmata	Thermoplasmatales	Marine_Benthic_Group_D_and_DHVEG-1
Otu02110	Bacteria	Candidate_division_OP3	Candidate_division_OP3_unclassified	Candidate_division_OP3_unclassified	Candidate_division_OP3_unclassified
Otu02111	Bacteria	Proteobacteria	Gammaproteobacteria	Oceanospirillales	Litoricolaceae	Litoricola
Otu02112	Bacteria	Chloroflexi	Dehalococcoidia	GIF3	GIF3_unclassified
Otu02114	Bacteria	Chloroflexi	Dehalococcoidia	Dehalococcoidia_unclassified	Dehalococcoidia_unclassified
Otu02116	Bacteria	Proteobacteria	Gammaproteobacteria	Order_Incertae_Sedis	Family_Incertae_Sedis	Marinicella
Otu02117	Archaea	Euryarchaeota	Thermoplasmata	Thermoplasmatales	ASC21
Otu02119	Bacteria	Deinococcus-Thermus	Deinococci	Thermales	Thermaceae	Thermus
Otu02120	Bacteria	Chloroflexi	Dehalococcoidia	Dehalococcoidia_unclassified	Dehalococcoidia_unclassified
Otu02121	Bacteria	Actinobacteria	OPB41	OPB41_unclassified	OPB41_unclassified
Otu02122	Bacteria	Planctomycetes	Planctomycetacia	Planctomycetales	Planctomycetaceae
Otu02123	Bacteria	Candidate_division_JS1	Candidate_division_JS1_unclassified	Candidate_division_JS1_unclassified	Candidate_division_JS1_unclassified
Otu02124	Bacteria	Chloroflexi	Dehalococcoidia	poli-4B-65	poli-4B-65_unclassified
Otu02125	Bacteria	Actinobacteria	Thermoleophilia	Solirubrobacterales	0319-6M6
Otu02127	Bacteria	Bacteroidetes	Bacteroidia	Bacteroidales	Prevotellaceae	Prevotella
Otu02128	Archaea	Euryarchaeota	Euryarchaeota_unclassified	Euryarchaeota_unclassified	Euryarchaeota_unclassified
Otu02129	Bacteria	Proteobacteria	Gammaproteobacteria	Oceanospirillales	Oceanospirillaceae	Neptuniibacter
Otu02130	Bacteria	Candidate_division_OD1	Candidate_division_OD1_unclassified	Candidate_division_OD1_unclassified	Candidate_division_OD1_unclassified
Otu02131	Bacteria	Chloroflexi	Dehalococcoidia	Sh765B-AG-111	Sh765B-AG-111_unclassified
Otu02132	Bacteria	Bacteroidetes	Cytophagia	Cytophagales	Cytophagaceae	Dyadobacter
Otu02133	Bacteria	Proteobacteria	Deltaproteobacteria	Sva0485	Sva0485_unclassified
Otu02134	Bacteria	Chloroflexi	Dehalococcoidia	Sh765B-AG-111	Sh765B-AG-111_unclassified
Otu02135	Bacteria	Chloroflexi	Dehalococcoidia	Dehalococcoidia_unclassified	Dehalococcoidia_unclassified
Otu02137	Bacteria	Bacteroidetes	Sphingobacteriia	Sphingobacteriales	Chitinophagaceae	Taibaiella
Otu02138	Bacteria	Proteobacteria	Gammaproteobacteria	Gammaproteobacteria_unclassified	Gammaproteobacteria_unclassified
Otu02139	Archaea	Euryarchaeota	Thermoplasmata	Thermoplasmatales	Marine_Benthic_Group_D_and_DHVEG-1
Otu02141	Bacteria	Proteobacteria	Deltaproteobacteria	SAR324_clade(Marine_group_B)	SAR324_clade(Marine_group_B)_unclassified
Otu02142	Bacteria	Acidobacteria	Acidobacteria	Acidobacteriales	Acidobacteriaceae_(Subgroup_1)	Granulicella
Otu02143	Bacteria	Planctomycetes	Planctomycetes_unclassified	Planctomycetes_unclassified	Planctomycetes_unclassified
Otu02144	Archaea	Thaumarchaeota	Marine_Group_I	Marine_Group_I_unclassified	Marine_Group_I_unclassified
Otu02146	Archaea	Thaumarchaeota	Marine_Group_I	Marine_Group_I_unclassified	Marine_Group_I_unclassified
Otu02147	Bacteria	Chloroflexi	Dehalococcoidia	vadinBA26	vadinBA26_unclassified
Otu02148	Bacteria	Candidate_division_JS1	Candidate_division_JS1_unclassified	Candidate_division_JS1_unclassified	Candidate_division_JS1_unclassified
Otu02150	Bacteria	Chloroflexi	Dehalococcoidia	Dehalococcoidia_unclassified	Dehalococcoidia_unclassified
Otu02152	Bacteria	Chloroflexi	Dehalococcoidia	Sh765B-AG-111	Sh765B-AG-111_unclassified
Otu02153	Bacteria	Actinobacteria	Actinobacteria	Kineosporiales	Kineosporiaceae
Otu02154	Bacteria	Bacteroidetes	BD2-2	BD2-2_unclassified	BD2-2_unclassified
Otu02155	Bacteria	Chloroflexi	Dehalococcoidia	vadinBA26	vadinBA26_unclassified
Otu02156	Bacteria	Chloroflexi	Dehalococcoidia	Dehalococcoidia_unclassified	Dehalococcoidia_unclassified
Otu02157	Archaea	Euryarchaeota	Halobacteria	Halobacteriales	Deep_Sea_Hydrothermal_Vent_Gp_6(DHVEG-6)
Otu02158	Bacteria	Proteobacteria	Alphaproteobacteria	Rhodospirillales	Rhodospirillaceae	Defluviicoccus
Otu02159	Bacteria	Candidate_division_OD1	Candidate_division_OD1_unclassified	Candidate_division_OD1_unclassified	Candidate_division_OD1_unclassified
Otu02160	Bacteria	Firmicutes	Negativicutes	Selenomodales	Veillonellaceae	Centipeda
Otu02161	Bacteria	Deferribacteres	Deferribacteres	Deferribacterales	LCP-89
Otu02162	Bacteria	Proteobacteria	Betaproteobacteria	Burkholderiales	Burkholderiaceae	Burkholderia
Otu02163	Bacteria	Planctomycetes	Phycisphaerae	CCM11a	CCM11a_unclassified
Otu02164	Bacteria	Chloroflexi	SAR202_clade	SAR202_clade_unclassified	SAR202_clade_unclassified
Otu02165	Bacteria	Actinobacteria	Thermoleophilia	Solirubrobacterales	Solirubrobacteraceae	Solirubrobacter
Otu02166	Bacteria	Chloroflexi	SAR202_clade	SAR202_clade_unclassified	SAR202_clade_unclassified
Otu02167	Bacteria	Proteobacteria	Deltaproteobacteria	SAR324_clade(Marine_group_B)	SAR324_clade(Marine_group_B)_unclassified
Otu02168	Bacteria	Proteobacteria	Gammaproteobacteria	Gammaproteobacteria_unclassified	Gammaproteobacteria_unclassified
Otu02169	Bacteria	Proteobacteria	Alphaproteobacteria	Alphaproteobacteria_unclassified	Alphaproteobacteria_unclassified
Otu02171	Bacteria	Chloroflexi	Dehalococcoidia	Sh765B-AG-111	Sh765B-AG-111_unclassified
Otu02172	Bacteria	Planctomycetes	Phycisphaerae	MSBL9	MSBL9_unclassified
Otu02173	Bacteria	Proteobacteria	Gammaproteobacteria	Alteromodales	Alteromodaceae	SAR92_clade
Otu02174	Bacteria	Chloroflexi	Chloroflexi_unclassified	Chloroflexi_unclassified	Chloroflexi_unclassified
Otu02175	Bacteria	Planctomycetes	Planctomycetes_unclassified	Planctomycetes_unclassified	Planctomycetes_unclassified
Otu02176	Bacteria	Fibrobacteres	Fibrobacteria	Fibrobacteria_Incertae_Sedis	Unknown_Family	possible_genus_03
Otu02177	Bacteria	Proteobacteria	Deltaproteobacteria	Sh765B-TzT-29	Sh765B-TzT-29_unclassified
Otu02178	Archaea	Euryarchaeota	Halobacteria	Halobacteriales	Deep_Sea_Hydrothermal_Vent_Gp_6(DHVEG-6)
Otu02179	Bacteria	Chloroflexi	Dehalococcoidia	Dehalococcoidia_unclassified	Dehalococcoidia_unclassified
Otu02180	Bacteria	Proteobacteria	Gammaproteobacteria	Xanthomodales	Nevskiaceae	Hydrocarboniphaga
Otu02181	Archaea	Euryarchaeota	Halobacteria	Halobacteriales	Deep_Sea_Hydrothermal_Vent_Gp_6(DHVEG-6)
Otu02182	Bacteria	Deferribacteres	Deferribacteres	Deferribacterales	SAR406_clade(Marine_group_A)
Otu02183	Bacteria	Proteobacteria	Deltaproteobacteria	Desulfobacterales	Desulfobulbaceae
Otu02185	Archaea	Euryarchaeota	Halobacteria	Halobacteriales	Deep_Sea_Hydrothermal_Vent_Gp_6(DHVEG-6)
Otu02186	Bacteria	Chloroflexi	Dehalococcoidia	Dehalococcoidia_unclassified	Dehalococcoidia_unclassified
Otu02187	Archaea	Euryarchaeota	Thermoplasmata	Thermoplasmatales	AMOS1A-4113-D04
Otu02189	Bacteria	Proteobacteria	Alphaproteobacteria	Rickettsiales	SAR116_clade
Otu02191	Bacteria	Candidate_division_OP11	Candidate_division_OP11_unclassified	Candidate_division_OP11_unclassified	Candidate_division_OP11_unclassified
Otu02192	Bacteria	Planctomycetes	Phycisphaerae	MSBL9	MSBL9_unclassified
Otu02193	Bacteria	Chloroflexi	Dehalococcoidia	Dehalococcoidia_unclassified	Dehalococcoidia_unclassified
Otu02194	Bacteria	Planctomycetes	Phycisphaerae	MSBL9	MSBL9_unclassified
Otu02195	Bacteria	Firmicutes	Bacilli	Bacillales	Planococcaceae	Jeotgalibacillus
Otu02198	Bacteria	Proteobacteria	Alphaproteobacteria	Rhodospirillales	Rhodospirillaceae	Defluviicoccus
Otu02199	Bacteria	Planctomycetes	Phycisphaerae	CCM11a	CCM11a_unclassified
Otu02200	Bacteria	Chloroflexi	Dehalococcoidia	Dehalococcoidia_unclassified	Dehalococcoidia_unclassified
Otu02201	Bacteria	Candidate_division_OD1	Unknown_Class	Unknown_Order	Unknown_Family	Candidatus_Paceibacter
Otu02202	Bacteria	BD1-5	BD1-5_unclassified	BD1-5_unclassified	BD1-5_unclassified
Otu02203	Bacteria	Bacteroidetes	Cytophagia	Cytophagales	Cytophagaceae	Spirosoma
Otu02205	Bacteria	Chloroflexi	Dehalococcoidia	Dehalococcoidia_unclassified	Dehalococcoidia_unclassified
Otu02206	Bacteria	Chloroflexi	Dehalococcoidia	Sh765B-AG-111	Sh765B-AG-111_unclassified
Otu02207	Archaea	Euryarchaeota	Halobacteria	Halobacteriales	Halobacteriales_unclassified
Otu02208	Bacteria	Chloroflexi	SAR202_clade	SAR202_clade_unclassified	SAR202_clade_unclassified
Otu02210	Bacteria	Actinobacteria	Actinobacteria	Propionibacteriales	Nocardioidaceae	Nocardioides
Otu02211	Bacteria	Bacteroidetes	Cytophagia	Cytophagales	Flammeovirgaceae	Marinoscillum
Otu02212	Bacteria	Chloroflexi	Aerolineae	Aerolineales	Aerolineaceae
Otu02213	Bacteria	Candidate_division_WS3	Unknown_Class	Unknown_Order	Unknown_Family	Candidatus_Latescibacter
Otu02214	Bacteria	TM6	TM6_unclassified	TM6_unclassified	TM6_unclassified
Otu02216	Bacteria	Tenericutes	Mollicutes	NB1-n	NB1-n_unclassified
Otu02217	Bacteria	Bacteroidetes	Bacteroidia	Bacteroidales	Porphyromodaceae	Dysgonomos
Otu02218	Bacteria	Actinobacteria	Actinobacteria	Streptomycetales	Streptomycetaceae
Otu02219	Bacteria	Chloroflexi	SAR202_clade	SAR202_clade_unclassified	SAR202_clade_unclassified
Otu02220	Bacteria	Proteobacteria	Gammaproteobacteria	Chromatiales	Chromatiaceae	Nitrosococcus
Otu02222	Bacteria	Proteobacteria	Proteobacteria_unclassified	Proteobacteria_unclassified	Proteobacteria_unclassified
Otu02223	Bacteria	Chloroflexi	Dehalococcoidia	MSBL5	MSBL5_unclassified
Otu02224	Bacteria	Chloroflexi	Dehalococcoidia	Dehalococcoidia_unclassified	Dehalococcoidia_unclassified
Otu02225	Bacteria	Chloroflexi	Dehalococcoidia	Dehalococcoidia_unclassified	Dehalococcoidia_unclassified
Otu02226	Archaea	Euryarchaeota	Halobacteria	Halobacteriales	Halobacteriales_unclassified
Otu02227	Bacteria	Candidate_division_OD1	Candidate_division_OD1_unclassified	Candidate_division_OD1_unclassified	Candidate_division_OD1_unclassified
Otu02228	Bacteria	Chloroflexi	Dehalococcoidia	Sh765B-AG-111	Sh765B-AG-111_unclassified
Otu02229	Bacteria	Chloroflexi	Dehalococcoidia	Dehalococcoidia_unclassified	Dehalococcoidia_unclassified
Otu02230	Bacteria	Proteobacteria	Deltaproteobacteria	Desulfobacterales	Desulfobacteraceae
Otu02231	Bacteria	Candidate_division_OD1	Candidate_division_OD1_unclassified	Candidate_division_OD1_unclassified	Candidate_division_OD1_unclassified
Otu02232	Bacteria	Planctomycetes	Phycisphaerae	Phycisphaerales	Phycisphaerales_unclassified
Otu02233	Bacteria	Candidate_division_OD1	Candidate_division_OD1_unclassified	Candidate_division_OD1_unclassified	Candidate_division_OD1_unclassified
Otu02234	Bacteria	Bacteroidetes	Bacteroidia	Bacteroidales	Prevotellaceae	Prevotella
Otu02235	Bacteria	Candidate_division_OP3	Candidate_division_OP3_unclassified	Candidate_division_OP3_unclassified	Candidate_division_OP3_unclassified
Otu02236	Bacteria	Chloroflexi	Dehalococcoidia	Dehalococcoidia_unclassified	Dehalococcoidia_unclassified
Otu02237	Bacteria	Bacteroidetes	Flavobacteriia	Flavobacteriales	Cryomorphaceae	Owenweeksia
Otu02238	Bacteria	Proteobacteria	Deltaproteobacteria	Desulfobacterales	Desulfobulbaceae
Otu02239	Bacteria	Actinobacteria	Thermoleophilia	Solirubrobacterales	Patulibacteraceae	Patulibacter
Otu02240	Bacteria	Planctomycetes	Planctomycetes_unclassified	Planctomycetes_unclassified	Planctomycetes_unclassified
Otu02241	Bacteria	Gemmatimodetes	Gemmatimodetes	Kazan-1B-37	Kazan-1B-37_unclassified
Otu02242	Bacteria	Proteobacteria	Deltaproteobacteria	Desulfobacterales	Desulfobulbaceae	Desulfobulbus
Otu02243	Bacteria	Deferribacteres	Deferribacteres	Deferribacterales	LCP-89
Otu02244	Bacteria	Chloroflexi	Dehalococcoidia	Dehalococcoidia_unclassified	Dehalococcoidia_unclassified
Otu02246	Bacteria	Acidobacteria	Subgroup_22	Subgroup_22_unclassified	Subgroup_22_unclassified
Otu02247	Bacteria	Proteobacteria	Gammaproteobacteria	E01-9C-26_marine_group	E01-9C-26_marine_group_unclassified
Otu02248	Bacteria	Chloroflexi	Dehalococcoidia	Dehalococcoidia_unclassified	Dehalococcoidia_unclassified
Otu02249	Bacteria	Chloroflexi	Dehalococcoidia	GIF3	GIF3_unclassified
Otu02250	Bacteria	Deferribacteres	Deferribacteres	Deferribacterales	LCP-89
Otu02253	Bacteria	Bacteroidetes	BD2-2	BD2-2_unclassified	BD2-2_unclassified
Otu02255	Bacteria	Bacteroidetes	Sphingobacteriia	Sphingobacteriales	Saprospiraceae
Otu02256	Bacteria	Chloroflexi	Dehalococcoidia	Dehalococcoidia_unclassified	Dehalococcoidia_unclassified
Otu02257	Bacteria	Chloroflexi	Dehalococcoidia	Sh765B-AG-111	Sh765B-AG-111_unclassified
Otu02258	Bacteria	Verrucomicrobia	Verrucomicrobiae	Verrucomicrobiales	DEV007
Otu02259	Bacteria	TM6	TM6_unclassified	TM6_unclassified	TM6_unclassified
Otu02260	Bacteria	Actinobacteria	Thermoleophilia	Gaiellales	Gaiellaceae	Gaiella
Otu02262	Bacteria	Proteobacteria	Deltaproteobacteria	Myxococcales	MSB-4B10
Otu02263	Bacteria	TA06	TA06_unclassified	TA06_unclassified	TA06_unclassified
Otu02264	Bacteria	Actinobacteria	Actinobacteria	Propionibacteriales	Nocardioidaceae	Nocardioides
Otu02265	Bacteria	Chloroflexi	Dehalococcoidia	vadinBA26	vadinBA26_unclassified
Otu02266	Bacteria	Chloroflexi	Dehalococcoidia	Sh765B-AG-111	Sh765B-AG-111_unclassified
Otu02267	Bacteria	Proteobacteria	Deltaproteobacteria	Myxococcales	nnocystaceae	nnocystis
Otu02268	Archaea	Euryarchaeota	Halobacteria	Halobacteriales	Deep_Sea_Hydrothermal_Vent_Gp_6(DHVEG-6)
Otu02269	Archaea	Euryarchaeota	Halobacteria	Halobacteriales	Deep_Sea_Hydrothermal_Vent_Gp_6(DHVEG-6)
Otu02270	Bacteria	Chloroflexi	Dehalococcoidia	Dehalococcoidia_unclassified	Dehalococcoidia_unclassified
Otu02271	Bacteria	Planctomycetes	Phycisphaerae	MSBL9	MSBL9_unclassified
Otu02272	Bacteria	Candidate_division_JS1	Candidate_division_JS1_unclassified	Candidate_division_JS1_unclassified	Candidate_division_JS1_unclassified
Otu02273	Bacteria	Planctomycetes	Pla4_lineage	Pla4_lineage_unclassified	Pla4_lineage_unclassified
Otu02274	Bacteria	Chloroflexi	Dehalococcoidia	Dehalococcoidia_unclassified	Dehalococcoidia_unclassified
Otu02275	Archaea	Euryarchaeota	Thermoplasmata	Thermoplasmatales	CCA47
Otu02276	Bacteria	Candidate_division_OP3	Candidate_division_OP3_unclassified	Candidate_division_OP3_unclassified	Candidate_division_OP3_unclassified
Otu02278	Bacteria	Actinobacteria	OPB41	OPB41_unclassified	OPB41_unclassified
Otu02279	Bacteria	Proteobacteria	Alphaproteobacteria	Rhodospirillales	Acetobacteraceae
Otu02280	Bacteria	Chloroflexi	Dehalococcoidia	Dehalococcoidia_unclassified	Dehalococcoidia_unclassified
Otu02281	Bacteria	Proteobacteria	Proteobacteria_unclassified	Proteobacteria_unclassified	Proteobacteria_unclassified
Otu02282	Bacteria	Proteobacteria	Proteobacteria_unclassified	Proteobacteria_unclassified	Proteobacteria_unclassified
Otu02283	Bacteria	Fusobacteria	Fusobacteriia	Fusobacteriales	Leptotrichiaceae	Leptotrichia
Otu02284	Bacteria	Proteobacteria	Alphaproteobacteria	Rhizobiales	Hyphomicrobiaceae	Devosia
Otu02287	Bacteria	Cyanobacteria	Melaibacteria	Obscuribacterales	Obscuribacterales_unclassified
Otu02288	Bacteria	Candidate_division_OP3	Candidate_division_OP3_unclassified	Candidate_division_OP3_unclassified	Candidate_division_OP3_unclassified
Otu02289	Bacteria	Proteobacteria	Betaproteobacteria	Burkholderiales	Alcaligeceae
Otu02290	Bacteria	Acidobacteria	Acidobacteria	Acidobacteriales	Acidobacteriaceae_(Subgroup_1)
Otu02291	Bacteria	Chloroflexi	Dehalococcoidia	Dehalococcoidia_unclassified	Dehalococcoidia_unclassified
Otu02293	Bacteria	Chloroflexi	Dehalococcoidia	vadinBA26	vadinBA26_unclassified
Otu02294	Bacteria	Proteobacteria	Gammaproteobacteria	Alteromodales	Alteromodaceae
Otu02295	Bacteria	Planctomycetes	Phycisphaerae	Phycisphaerales	Phycisphaerales_unclassified
Otu02298	Bacteria	Chloroflexi	Dehalococcoidia	poli-4B-65	poli-4B-65_unclassified
Otu02299	Bacteria	Chloroflexi	Dehalococcoidia	Dehalococcoidia_unclassified	Dehalococcoidia_unclassified
Otu02300	Bacteria	Proteobacteria	Gammaproteobacteria	Gammaproteobacteria_unclassified	Gammaproteobacteria_unclassified
Otu02301	Archaea	Thaumarchaeota	Marine_Group_I	Marine_Group_I_unclassified	Marine_Group_I_unclassified
Otu02303	Bacteria	Proteobacteria	Gammaproteobacteria	Oceanospirillales	SAR86_clade
Otu02305	Bacteria	Actinobacteria	Actinobacteria	Micrococcales	Micrococcaceae	Kocuria
Otu02306	Bacteria	Proteobacteria	Gammaproteobacteria	Gammaproteobacteria_unclassified	Gammaproteobacteria_unclassified
Otu02307	Bacteria	Proteobacteria	Deltaproteobacteria	Sh765B-TzT-29	Sh765B-TzT-29_unclassified
Otu02308	Bacteria	Candidate_division_OD1	Unknown_Class	Unknown_Order	Unknown_Family	Candidatus_Paceibacter
Otu02309	Bacteria	Planctomycetes	Phycisphaerae	Phycisphaerae_unclassified	Phycisphaerae_unclassified
Otu02311	Bacteria	Chloroflexi	Dehalococcoidia	GIF3	GIF3_unclassified
Otu02312	Bacteria	Chloroflexi	Dehalococcoidia	Dehalococcoidia_unclassified	Dehalococcoidia_unclassified
Otu02313	Bacteria	Chloroflexi	Dehalococcoidia	MSBL5	MSBL5_unclassified
Otu02314	Bacteria	Actinobacteria	Actinobacteria	Micromonosporales	Micromonosporaceae
Otu02315	Bacteria	Proteobacteria	Deltaproteobacteria	SAR324_clade(Marine_group_B)	SAR324_clade(Marine_group_B)_unclassified
Otu02316	Bacteria	Proteobacteria	Deltaproteobacteria	Deltaproteobacteria_unclassified	Deltaproteobacteria_unclassified
Otu02317	Bacteria	Chloroflexi	Dehalococcoidia	Dehalococcoidia_unclassified	Dehalococcoidia_unclassified
Otu02318	Bacteria	Chloroflexi	SAR202_clade	SAR202_clade_unclassified	SAR202_clade_unclassified
Otu02319	Bacteria	Chloroflexi	Dehalococcoidia	Dehalococcoidia_unclassified	Dehalococcoidia_unclassified
Otu02320	Bacteria	Chloroflexi	Dehalococcoidia	Dehalococcoidia_unclassified	Dehalococcoidia_unclassified
Otu02321	Bacteria	Candidate_division_BRC1	Candidate_division_BRC1_unclassified	Candidate_division_BRC1_unclassified	Candidate_division_BRC1_unclassified
Otu02322	Bacteria	Actinobacteria	Thermoleophilia	Solirubrobacterales	288-2
Otu02323	Bacteria	Planctomycetes	Planctomycetes_unclassified	Planctomycetes_unclassified	Planctomycetes_unclassified
Otu02324	Bacteria	Armatimodetes	Armatimodetes_unclassified	Armatimodetes_unclassified	Armatimodetes_unclassified
Otu02325	Bacteria	Bacteroidetes	Bacteroidia	Bacteroidales	Prevotellaceae	Prevotella
Otu02326	Bacteria	Chloroflexi	Dehalococcoidia	Dehalococcoidia_unclassified	Dehalococcoidia_unclassified
Otu02327	Bacteria	LD1-PA38	LD1-PA38_unclassified	LD1-PA38_unclassified	LD1-PA38_unclassified
Otu02330	Bacteria	Bacteroidetes	Cytophagia	Cytophagales	Cytophagaceae	Siphonobacter
Otu02331	Bacteria	Bacteroidetes	Cytophagia	Cytophagales	Cytophagaceae	Spirosoma
Otu02332	Bacteria	Candidate_division_OP8	Candidate_division_OP8_unclassified	Candidate_division_OP8_unclassified	Candidate_division_OP8_unclassified
Otu02333	Archaea	Euryarchaeota	Halobacteria	Halobacteriales	Halobacteriales_unclassified
Otu02334	Bacteria	Chloroflexi	Dehalococcoidia	Dehalococcoidia_unclassified	Dehalococcoidia_unclassified
Otu02336	Bacteria	Chloroflexi	Dehalococcoidia	Dehalococcoidia_unclassified	Dehalococcoidia_unclassified
Otu02338	Bacteria	Candidate_division_OP8	Candidate_division_OP8_unclassified	Candidate_division_OP8_unclassified	Candidate_division_OP8_unclassified
Otu02340	Bacteria	Planctomycetes	Planctomycetacia	Planctomycetales	Planctomycetaceae	Pir4_lineage
Otu02342	Bacteria	Planctomycetes	Phycisphaerae	MSBL9	MSBL9_unclassified
Otu02343	Archaea	Euryarchaeota	Thermoplasmata	Thermoplasmatales	CCA47
Otu02344	Bacteria	Chloroflexi	Dehalococcoidia	Sh765B-AG-111	Sh765B-AG-111_unclassified
Otu02345	Bacteria	Planctomycetes	Planctomycetes_unclassified	Planctomycetes_unclassified	Planctomycetes_unclassified
Otu02347	Bacteria	Chloroflexi	Dehalococcoidia	Dehalococcoidia_unclassified	Dehalococcoidia_unclassified
Otu02348	Bacteria	Chloroflexi	Dehalococcoidia	GIF3	GIF3_unclassified
Otu02349	Bacteria	Deferribacteres	Deferribacteres	Deferribacterales	Deferribacterales_Incertae_Sedis	Caldithrix
Otu02350	Bacteria	Planctomycetes	Planctomycetacia	Planctomycetales	Planctomycetaceae	Pir4_lineage
Otu02351	Bacteria	Chloroflexi	Dehalococcoidia	Dehalococcoidia_unclassified	Dehalococcoidia_unclassified
Otu02352	Bacteria	Proteobacteria	Proteobacteria_unclassified	Proteobacteria_unclassified	Proteobacteria_unclassified
Otu02353	Bacteria	Planctomycetes	Planctomycetacia	Planctomycetales	Planctomycetaceae
Otu02354	Bacteria	Proteobacteria	Alphaproteobacteria	Rhizobiales	F0723
Otu02355	Bacteria	Chloroflexi	Dehalococcoidia	Dehalococcoidia_unclassified	Dehalococcoidia_unclassified
Otu02357	Bacteria	Chloroflexi	Dehalococcoidia	Sh765B-AG-111	Sh765B-AG-111_unclassified
Otu02359	Bacteria	Planctomycetes	Planctomycetacia	Planctomycetales	Planctomycetaceae	Pir4_lineage
Otu02360	Bacteria	Chloroflexi	Dehalococcoidia	Dehalococcoidia_unclassified	Dehalococcoidia_unclassified
Otu02361	Bacteria	Proteobacteria	Proteobacteria_unclassified	Proteobacteria_unclassified	Proteobacteria_unclassified
Otu02362	Bacteria	Planctomycetes	vadinHA49	vadinHA49_unclassified	vadinHA49_unclassified
Otu02363	Bacteria	Candidate_division_OP3	Candidate_division_OP3_unclassified	Candidate_division_OP3_unclassified	Candidate_division_OP3_unclassified
Otu02364	Bacteria	Actinobacteria	Actinobacteria_unclassified	Actinobacteria_unclassified	Actinobacteria_unclassified
Otu02366	Bacteria	Planctomycetes	Planctomycetes_unclassified	Planctomycetes_unclassified	Planctomycetes_unclassified
Otu02367	Bacteria	Proteobacteria	Alphaproteobacteria	Rhizobiales	Hyphomicrobiaceae	Pedomicrobium
Otu02368	Bacteria	Chloroflexi	Dehalococcoidia	Dehalococcoidia_unclassified	Dehalococcoidia_unclassified
Otu02369	Bacteria	Candidate_division_OP3	Candidate_division_OP3_unclassified	Candidate_division_OP3_unclassified	Candidate_division_OP3_unclassified
Otu02370	Bacteria	Proteobacteria	Deltaproteobacteria	GR-WP33-30	GR-WP33-30_unclassified
Otu02371	Bacteria	Chloroflexi	Dehalococcoidia	Sh765B-AG-111	Sh765B-AG-111_unclassified
Otu02372	Bacteria	Proteobacteria	Gammaproteobacteria	Oceanospirillales	Oceanospirillales_unclassified
Otu02374	Bacteria	Proteobacteria	Gammaproteobacteria	Gammaproteobacteria_unclassified	Gammaproteobacteria_unclassified
Otu02375	Bacteria	Chloroflexi	Dehalococcoidia	Dehalococcoidia_unclassified	Dehalococcoidia_unclassified
Otu02376	Bacteria	Candidate_division_JS1	Candidate_division_JS1_unclassified	Candidate_division_JS1_unclassified	Candidate_division_JS1_unclassified
Otu02377	Bacteria	Candidate_division_OD1	Candidate_division_OD1_unclassified	Candidate_division_OD1_unclassified	Candidate_division_OD1_unclassified
Otu02380	Bacteria	Bacteroidetes	Sphingobacteriia	Sphingobacteriales	Chitinophagaceae	Taibaiella
Otu02381	Bacteria	Proteobacteria	Gammaproteobacteria	Methylococcales	Milano-WF1B-03
Otu02382	Bacteria	Chloroflexi	Dehalococcoidia	vadinBA26	vadinBA26_unclassified
Otu02384	Bacteria	Proteobacteria	Gammaproteobacteria	Gammaproteobacteria_unclassified	Gammaproteobacteria_unclassified
Otu02385	Bacteria	Actinobacteria	Actinobacteria	Micrococcales	Brevibacteriaceae	Brevibacterium
Otu02386	Bacteria	Proteobacteria	Epsilonproteobacteria	Campylobacterales	Helicobacteraceae	Sulfurovum
Otu02387	Bacteria	Chloroflexi	Dehalococcoidia	vadinBA26	vadinBA26_unclassified
Otu02388	Bacteria	Spirochaetae	Spirochaetes	Spirochaetales	Spirochaetaceae	Spirochaeta
Otu02389	Bacteria	Proteobacteria	Deltaproteobacteria	Desulfobacterales	Desulfobacteraceae
Otu02390	Bacteria	Proteobacteria	Deltaproteobacteria	Deltaproteobacteria_unclassified	Deltaproteobacteria_unclassified
Otu02391	Bacteria	Proteobacteria	Deltaproteobacteria	Bdellovibrioles	Bacteriovoracaceae	Bacteriovorax
Otu02392	Bacteria	Candidate_division_OP11	Candidate_division_OP11_unclassified	Candidate_division_OP11_unclassified	Candidate_division_OP11_unclassified
Otu02394	Bacteria	Candidate_division_OD1	Candidate_division_OD1_unclassified	Candidate_division_OD1_unclassified	Candidate_division_OD1_unclassified
Otu02395	Bacteria	Planctomycetes	Phycisphaerae	MSBL9	MSBL9_unclassified
Otu02396	Bacteria	Planctomycetes	Phycisphaerae	CCM11a	CCM11a_unclassified
[truncated: 3,304 more rows]
